# Supplementary material for: Weighted assignment fusion algorithm of evidence conflict based on Euclidean distance and weighting strategy, and application in the wind turbine system
Source: PLoS One. 2022 Jan 24;17(1):e0262883. doi: 10.1371/journal.pone.0262883 (PMC8786160; doi:10.1371/journal.pone.0262883)
Supplement: S1 Data — (XLSX) [file pone.0262883.s001.xlsx]

## Sheet: Sheet1
rtime	cvet_grs	gbox_lsst	gbox_oilp	gbox_oilit	grid_c	msht_rots
2019-02-24 11:05:00	-27	106	0	24	42	2
2019-02-24 11:10:00	-29	106	0	25	9	2
2019-02-24 11:15:00	-39	105	0	26	13	9
2019-02-24 11:20:00	495	105	1	26	64	46
2019-02-24 11:25:00	11025	155	76	19	730	114
2019-02-24 11:30:00	11015	257	75	9	626	104
2019-02-24 11:35:00	10957	308	74	11	650	104
2019-02-24 11:40:00	10974	335	74	15	653	104
2019-02-24 11:45:00	10984	352	73	21	626	104
2019-02-24 11:50:00	11001	363	72	29	645	104
2019-02-24 11:55:00	10999	372	70	39	672	104
2019-02-24 12:00:00	11243	379	68	52	818	114
2019-02-24 12:05:00	12156	387	68	47	1618	119
2019-02-24 12:10:00	13134	395	67	50	2030	132
2019-02-24 12:15:00	12107	405	61	73	1480	125
2019-02-24 12:20:00	12145	403	60	79	1586	132
2019-02-24 12:25:00	11246	396	56	74	952	114
2019-02-24 12:30:00	11954	381	57	74	1453	125
2019-02-24 12:35:00	11669	376	55	71	1352	119
2019-02-24 12:40:00	6489	359	33	124	275	104
2019-02-24 12:45:00	8651	355	43	71	624	109
2019-02-24 12:50:00	11933	346	56	108	1334	132
2019-02-24 12:55:00	13520	369	58	73	2232	132
2019-02-24 13:00:00	12853	379	55	93	1897	125
2019-02-24 13:05:00	13533	386	55	83	2232	132
2019-02-24 13:10:00	11122	389	47	73	898	114
2019-02-24 13:15:00	8808	370	37	141	758	114
2019-02-24 13:20:00	11204	372	48	75	784	114
2019-02-24 13:25:00	12999	383	51	76	1967	132
2019-02-24 13:30:00	11040	385	46	84	710	109
2019-02-24 13:35:00	6482	377	29	113	198	100
2019-02-24 13:40:00	12847	375	50	86	1827	132
2019-02-24 13:45:00	12044	388	47	91	1533	119
2019-02-24 13:50:00	5869	384	25	144	207	100
2019-02-24 13:55:00	6390	368	28	149	178	100
2019-02-24 14:00:00	6373	363	28	152	200	100
2019-02-24 14:05:00	10995	367	45	90	554	100
2019-02-24 14:10:00	12294	380	47	86	1640	132
2019-02-24 14:50:00	11557	388	45	89	1033	125
2019-02-24 14:55:00	12118	382	45	95	1399	132
2019-02-24 15:00:00	13479	403	46	94	2197	132
2019-02-24 15:05:00	11322	410	40	95	1067	114
2019-02-24 15:10:00	6790	404	25	99	330	104
2019-02-24 15:15:00	9974	393	37	122	647	109
2019-02-24 15:20:00	10907	387	39	162	1292	132
2019-02-24 15:25:00	12515	408	42	94	1729	132
2019-02-24 15:30:00	11711	407	40	94	1102	125
2019-02-24 15:35:00	13837	419	44	93	2373	132
2019-02-24 15:40:00	13323	429	42	96	2119	132
2019-02-24 15:45:00	12167	435	52	101	1494	132
2019-02-24 15:50:00	11087	428	61	110	712	114
2019-02-24 15:55:00	8229	409	55	137	767	125
2019-02-24 16:00:00	11614	417	62	132	1272	119
2019-02-24 16:05:00	11155	417	61	149	866	114
2019-02-24 16:10:00	11010	417	61	166	633	109
2019-02-24 16:15:00	12766	414	65	160	1835	132
2019-02-24 16:40:00	12952	425	64	145	1980	125
2019-02-24 16:45:00	0	0	0	0	0	114
2019-02-24 16:50:00	5299	430	45	152	97	100
2019-02-24 16:55:00	10697	414	58	181	382	104
2019-02-24 17:00:00	11003	417	59	166	525	100
2019-02-24 17:05:00	6150	417	48	151	192	100
2019-02-24 17:10:00	5798	406	47	144	156	100
2019-02-24 17:15:00	7989	398	53	146	62	78
2019-02-24 17:20:00	10653	396	60	154	733	100
2019-02-24 17:25:00	10998	406	60	140	678	100
2019-02-24 17:30:00	10998	411	59	133	756	100
2019-02-24 17:35:00	11059	414	60	133	825	104
2019-02-24 17:40:00	10997	415	59	137	508	100
2019-02-24 17:45:00	7553	413	52	146	213	100
2019-02-24 17:50:00	10350	402	59	173	189	100
2019-02-24 17:55:00	6044	403	49	181	151	100
2019-02-24 18:00:00	7865	396	54	181	168	100
2019-02-24 18:05:00	8495	389	55	171	74	83
2019-02-24 18:10:00	8290	386	55	203	64	81
2019-02-24 18:15:00	6809	381	52	205	69	78
2019-02-24 18:20:00	8580	379	56	213	60	81
2019-02-24 18:25:00	5135	376	49	219	65	83
2019-02-24 18:30:00	8508	375	57	220	64	86
2019-02-24 18:35:00	4164	373	47	222	70	76
2019-02-24 18:40:00	7197	369	54	223	60	68
2019-02-24 18:45:00	4186	367	47	253	68	78
2019-02-24 18:50:00	9459	367	59	274	73	93
2019-02-24 18:55:00	4971	371	48	284	68	83
2019-02-24 19:00:00	9588	369	59	284	116	100
2019-02-24 19:05:00	10999	380	62	247	618	100
2019-02-24 19:10:00	10997	393	62	220	948	100
2019-02-24 19:15:00	10997	399	62	222	639	100
2019-02-24 19:20:00	10998	401	62	225	366	100
2019-02-24 19:25:00	10999	402	62	218	443	100
2019-02-24 19:30:00	11000	404	61	216	694	100
2019-02-24 19:35:00	11000	407	61	201	750	100
2019-02-24 19:40:00	10998	408	61	190	645	100
2019-02-24 19:45:00	11000	408	61	199	624	100
2019-02-24 19:50:00	10998	409	61	203	680	100
2019-02-24 19:55:00	10998	409	61	204	407	100
2019-02-24 20:00:00	10998	408	61	210	290	100
2019-02-24 20:05:00	10996	408	61	232	283	100
2019-02-24 20:10:00	6466	401	50	231	137	100
2019-02-24 20:15:00	5344	393	48	232	73	93
2019-02-24 20:20:00	9213	389	57	236	60	93
2019-02-24 20:25:00	3439	384	44	245	73	68
2019-02-24 20:30:00	5032	376	48	252	65	51
2019-02-24 20:35:00	2032	371	42	273	87	42
2019-02-24 20:40:00	0	363	39	292	60	0
2019-02-24 20:45:00	0	357	40	304	60	0
2019-02-24 20:50:00	0	353	40	310	74	0
2019-02-24 20:55:00	0	349	40	316	60	0
2019-02-24 21:00:00	0	346	40	320	60	0
2019-02-24 21:05:00	0	343	40	324	58	0
2019-02-24 21:10:00	0	340	40	327	50	0
2019-02-24 21:15:00	0	337	40	329	50	0
2019-02-24 21:20:00	0	335	40	329	53	0
2019-02-24 21:25:00	0	333	41	327	56	0
2019-02-24 21:30:00	0	330	41	313	50	0
2019-02-24 21:35:00	0	328	41	319	50	0
2019-02-24 21:40:00	0	326	13	314	39	0
2019-02-24 21:45:00	0	324	0	310	0	0
2019-02-24 21:50:00	0	322	0	275	0	0
2019-02-24 21:55:00	1	320	0	261	24	0
2019-02-24 22:00:00	1	318	0	253	0	1
2019-02-24 22:05:00	23	316	0	244	0	0
2019-02-24 22:10:00	48	315	0	232	10	1
2019-02-24 22:15:00	2	313	0	219	14	1
2019-02-24 22:20:00	0	310	0	204	0	0
2019-02-24 22:25:00	0	308	0	189	74	0
2019-02-24 22:30:00	5907	308	29	261	91	68
2019-02-24 22:35:00	7931	320	36	146	80	76
2019-02-24 22:40:00	6099	329	26	161	70	89
2019-02-24 22:45:00	10657	346	42	106	87	100
2019-02-24 22:50:00	6022	358	25	164	72	100
2019-02-24 22:55:00	5576	362	23	171	116	100
2019-02-24 23:00:00	5802	363	24	165	165	100
2019-02-24 23:05:00	10999	366	43	132	317	100
2019-02-24 23:10:00	11000	380	42	144	418	100
2019-02-24 23:15:00	10999	388	42	159	815	100
2019-02-24 23:20:00	11241	395	41	160	1202	104
2019-02-24 23:25:00	11856	402	42	154	1416	114
2019-02-24 23:30:00	12426	409	42	146	1610	125
2019-02-24 23:35:00	12826	418	42	118	1788	132
2019-02-24 23:40:00	14025	424	43	117	2321	132
2019-02-24 23:45:00	13267	433	41	126	1976	132
2019-02-24 23:50:00	12470	436	46	138	1621	125
2019-02-24 23:55:00	11433	433	60	160	1252	109
2019-02-25	11085	427	60	217	705	109
2019-02-25 00:05:00	4871	413	46	278	114	96
2019-02-25 00:10:00	2559	401	42	261	110	100
2019-02-25 00:15:00	-6	387	38	215	50	0
2019-02-25 00:20:00	-46	376	39	208	62	0
2019-02-25 00:25:00	1	369	40	189	50	1
2019-02-25 00:30:00	8	362	41	193	65	0
2019-02-25 00:35:00	35	357	41	199	50	1
2019-02-25 00:40:00	33	352	42	203	59	1
2019-02-25 00:45:00	68	348	42	179	73	1
2019-02-25 00:50:00	8	344	33	150	47	2
2019-02-25 00:55:00	-8	340	0	172	18	2
2019-02-25 01:00:00	5	337	0	257	15	1
2019-02-25 01:05:00	-8	333	0	250	3	3
2019-02-25 01:10:00	1	330	0	197	32	2
2019-02-25 01:15:00	46	327	0	172	3	1
2019-02-25 01:20:00	86	324	0	160	0	1
2019-02-25 01:25:00	181	322	0	195	32	3
2019-02-25 01:30:00	119	319	0	213	0	2
2019-02-25 01:35:00	99	316	0	212	0	2
2019-02-25 01:40:00	81	313	0	205	25	1
2019-02-25 01:45:00	74	310	0	198	0	1
2019-02-25 01:50:00	73	307	0	189	8	1
2019-02-25 01:55:00	85	305	0	183	18	2
2019-02-25 02:00:00	172	302	0	176	0	3
2019-02-25 02:05:00	158	300	0	167	24	2
2019-02-25 02:10:00	117	297	0	146	9	2
2019-02-25 02:15:00	153	295	0	156	4	2
2019-02-25 02:20:00	156	292	0	131	37	2
2019-02-25 02:25:00	176	289	0	139	2	3
2019-02-25 02:30:00	215	287	0	123	1	3
2019-02-25 02:35:00	172	284	0	103	42	3
2019-02-25 02:40:00	294	281	0	120	1	5
2019-02-25 02:45:00	332	279	0	75	5	5
2019-02-25 02:50:00	293	276	0	89	21	5
2019-02-25 02:55:00	309	274	0	94	0	4
2019-02-25 03:00:00	401	272	0	97	14	6
2019-02-25 03:05:00	323	269	0	93	9	5
2019-02-25 03:10:00	365	266	0	128	0	5
2019-02-25 03:15:00	378	264	0	114	34	6
2019-02-25 03:20:00	355	262	0	120	3	5
2019-02-25 03:25:00	308	259	0	140	1	4
2019-02-25 03:30:00	352	257	0	142	39	5
2019-02-25 03:35:00	386	255	0	125	4	5
2019-02-25 03:40:00	324	252	0	119	14	5
2019-02-25 03:45:00	271	250	0	108	20	5
2019-02-25 03:50:00	284	249	0	136	5	4
2019-02-25 03:55:00	320	247	0	138	34	4
2019-02-25 04:00:00	276	245	0	109	0	4
2019-02-25 04:05:00	348	243	0	134	0	5
2019-02-25 04:10:00	372	241	1	123	30	5
2019-02-25 04:15:00	397	240	1	104	0	5
2019-02-25 04:20:00	452	238	1	124	16	5
2019-02-25 04:25:00	413	236	1	96	20	4
2019-02-25 04:30:00	427	234	1	115	4	5
2019-02-25 04:35:00	415	232	1	100	40	5
2019-02-25 04:40:00	389	230	1	96	5	4
2019-02-25 04:45:00	386	228	1	107	9	4
2019-02-25 04:50:00	364	226	1	90	32	4
2019-02-25 04:55:00	345	224	1	96	3	4
2019-02-25 05:00:00	358	222	1	113	29	4
2019-02-25 05:05:00	298	220	1	79	13	3
2019-02-25 05:10:00	265	218	0	90	4	4
2019-02-25 05:15:00	213	217	0	93	41	3
2019-02-25 05:20:00	179	215	0	101	0	3
2019-02-25 05:25:00	240	214	0	112	13	4
2019-02-25 05:30:00	163	213	0	103	13	3
2019-02-25 05:35:00	135	212	0	104	0	2
2019-02-25 05:40:00	126	210	0	101	42	2
2019-02-25 05:45:00	175	209	0	101	5	3
2019-02-25 05:50:00	144	208	0	94	10	2
2019-02-25 05:55:00	78	206	0	93	30	1
2019-02-25 06:00:00	68	205	0	91	6	2
2019-02-25 06:05:00	73	204	0	84	35	1
2019-02-25 06:10:00	32	202	0	81	4	1
2019-02-25 06:15:00	24	201	0	79	4	1
2019-02-25 06:20:00	-7	199	0	76	36	0
2019-02-25 06:25:00	-7	198	0	60	6	0
2019-02-25 06:30:00	3736	197	29	84	62	96
2019-02-25 06:35:00	5448	231	38	95	122	100
2019-02-25 06:40:00	9648	261	60	37	83	96
2019-02-25 06:45:00	5043	285	33	45	83	78
2019-02-25 06:50:00	9820	285	58	37	87	93
2019-02-25 06:55:00	6757	308	40	50	83	89
2019-02-25 07:00:00	9430	303	55	69	91	93
2019-02-25 07:05:00	8594	317	49	65	96	96
2019-02-25 07:10:00	9836	314	55	99	191	100
2019-02-25 07:15:00	6071	317	34	114	95	96
2019-02-25 07:20:00	10995	327	57	65	344	100
2019-02-25 07:25:00	9875	342	51	58	327	100
2019-02-25 07:30:00	9085	332	47	109	161	100
2019-02-25 07:35:00	10998	341	55	56	372	100
2019-02-25 07:40:00	10994	351	54	61	338	100
2019-02-25 07:45:00	10998	356	53	69	348	100
2019-02-25 07:50:00	11000	359	52	72	362	100
2019-02-25 07:55:00	10996	361	51	69	334	100
2019-02-25 08:00:00	5287	354	27	124	72	96
2019-02-25 08:05:00	5417	347	27	85	159	100
2019-02-25 08:10:00	5358	336	28	119	111	100
2019-02-25 08:15:00	8895	331	46	64	115	89
2019-02-25 08:20:00	4122	331	23	84	89	66
2019-02-25 08:25:00	7319	321	42	81	92	89
2019-02-25 08:30:00	6286	327	34	80	105	86
2019-02-25 08:35:00	8346	327	43	94	138	100
2019-02-25 08:40:00	8191	327	45	121	91	83
2019-02-25 08:45:00	8120	332	44	72	80	86
2019-02-25 08:50:00	6612	326	36	125	84	83
2019-02-25 08:55:00	8434	326	45	71	74	83
2019-02-25 09:00:00	3239	325	20	153	86	61
2019-02-25 09:05:00	7845	319	44	66	95	81
2019-02-25 09:10:00	3390	316	23	135	94	57
2019-02-25 09:15:00	6170	309	40	69	95	64
2019-02-25 10:55:00	2497	306	15	102	74	63
2019-02-25 11:00:00	5154	348	24	73	184	100
2019-02-25 11:05:00	9452	341	46	86	117	100
2019-02-25 11:10:00	5634	345	28	126	130	100
2019-02-25 11:15:00	5459	345	27	107	175	100
2019-02-25 11:20:00	7667	341	37	77	174	100
2019-02-25 11:25:00	10919	342	50	99	622	100
2019-02-25 11:30:00	6326	351	30	127	203	100
2019-02-25 11:35:00	11186	354	50	76	806	114
2019-02-25 11:40:00	7779	365	35	78	445	104
2019-02-25 11:45:00	11266	359	49	98	897	114
2019-02-25 11:50:00	5568	360	26	142	193	104
2019-02-25 11:55:00	5609	353	27	131	152	100
2019-02-25 12:00:00	10285	347	45	136	938	119
2019-02-25 12:05:00	11493	366	48	78	1160	114
2019-02-25 12:10:00	5816	368	26	134	147	104
2019-02-25 12:15:00	6503	362	29	127	274	104
2019-02-25 12:20:00	11019	361	47	82	574	104
2019-02-25 12:25:00	6654	370	29	103	310	100
2019-02-25 12:30:00	11069	365	46	88	837	119
2019-02-25 12:35:00	12006	382	47	84	1410	125
2019-02-25 12:40:00	12508	390	47	88	1673	132
2019-02-25 12:45:00	11526	396	44	84	1121	119
2019-02-25 12:50:00	11916	395	44	82	1299	132
2019-02-25 12:55:00	13023	405	46	96	1936	132
2019-02-25 13:00:00	11720	411	42	105	1334	114
2019-02-25 13:05:00	11735	409	41	103	1199	125
2019-02-25 13:10:00	12256	416	42	104	1571	132
2019-02-25 13:15:00	11188	414	39	95	981	114
2019-02-25 13:20:00	12590	417	42	90	1784	132
2019-02-25 13:25:00	10946	417	38	94	522	109
2019-02-25 13:30:00	9116	402	31	156	776	132
2019-02-25 13:35:00	12387	414	41	95	1606	125
2019-02-25 13:40:00	11767	420	39	101	1289	119
2019-02-25 13:45:00	12275	422	40	105	1565	132
2019-02-25 13:50:00	11182	423	37	109	771	114
2019-02-25 13:55:00	11433	421	38	105	1172	114
2019-02-25 14:00:00	12512	427	39	105	1755	125
2019-02-25 14:05:00	11639	430	56	107	1184	125
2019-02-25 14:10:00	12928	434	64	141	1880	132
2019-02-25 14:15:00	6800	429	50	145	535	109
2019-02-25 14:20:00	7722	409	52	132	70	100
2019-02-25 14:25:00	11138	399	61	138	1035	132
2019-02-25 14:30:00	11954	418	62	195	1427	132
2019-02-25 14:35:00	13426	424	64	183	2127	132
2019-02-25 14:40:00	12317	433	61	159	1618	132
2019-02-25 14:45:00	12698	437	61	174	1819	132
2019-02-25 14:50:00	11038	433	58	182	724	104
2019-02-25 14:55:00	6359	422	48	185	147	104
2019-02-25 15:00:00	11144	417	59	157	672	114
2019-02-25 15:05:00	6959	412	50	169	306	100
2019-02-25 15:10:00	6020	413	48	164	289	125
2019-02-25 15:15:00	12430	408	62	141	1521	132
2019-02-25 15:20:00	13000	429	62	167	2021	132
2019-02-25 15:25:00	12512	434	60	169	1779	132
2019-02-25 15:30:00	12887	443	60	189	1913	132
2019-02-25 15:35:00	13181	445	60	216	2059	132
2019-02-25 15:40:00	11713	449	56	218	1290	119
2019-02-25 15:45:00	5475	434	44	188	384	114
2019-02-25 15:50:00	12555	437	59	200	1762	132
2019-02-25 15:55:00	13549	449	60	215	2182	132
2019-02-25 16:00:00	12059	454	56	181	1509	125
2019-02-25 16:05:00	13266	455	59	183	2100	132
2019-02-25 16:10:00	12362	459	56	247	1611	125
2019-02-25 16:15:00	11322	452	54	261	995	114
2019-02-25 16:20:00	11224	452	54	198	1002	119
2019-02-25 16:25:00	6444	444	44	184	194	100
2019-02-25 16:30:00	5804	431	44	165	125	100
2019-02-25 16:35:00	6281	421	46	174	251	104
2019-02-25 16:40:00	11488	429	56	214	1037	114
2019-02-25 16:45:00	6318	427	45	238	173	100
2019-02-25 16:50:00	8164	418	49	234	80	89
2019-02-25 16:55:00	4234	410	42	209	82	61
2019-02-25 17:00:00	10454	405	56	187	408	100
2019-02-25 17:05:00	10997	413	57	237	499	100
2019-02-25 17:10:00	7282	417	49	257	233	100
2019-02-25 17:15:00	9636	410	54	227	64	96
2019-02-25 17:20:00	5540	407	45	223	96	96
2019-02-25 17:25:00	9777	403	55	197	64	93
2019-02-25 17:30:00	5430	402	46	188	78	89
2019-02-25 17:35:00	8214	398	53	180	182	100
2019-02-25 17:40:00	6472	394	49	178	67	93
2019-02-25 17:45:00	10098	394	57	193	63	96
2019-02-25 17:50:00	5939	395	48	211	78	100
2019-02-25 17:55:00	3647	392	44	203	67	100
2019-02-25 18:00:00	3674	386	44	196	73	93
2019-02-25 18:05:00	10999	388	60	206	371	100
2019-02-25 18:10:00	9700	397	57	208	295	100
2019-02-25 18:15:00	8717	394	55	196	72	93
2019-02-25 18:20:00	9732	392	57	204	71	89
2019-02-25 18:25:00	6667	389	51	197	84	96
2019-02-25 18:30:00	6079	389	50	208	179	100
2019-02-25 18:35:00	10990	390	61	196	541	100
2019-02-25 18:40:00	11000	400	61	191	882	100
2019-02-25 18:45:00	11232	409	60	180	1178	104
2019-02-25 18:50:00	11072	414	60	209	1023	104
2019-02-25 18:55:00	11031	417	59	217	1042	104
2019-02-25 19:00:00	11790	421	60	217	1401	114
2019-02-25 19:05:00	12489	428	61	205	1669	114
2019-02-25 19:10:00	12197	433	60	200	1534	114
2019-02-25 19:15:00	11577	434	58	222	1317	109
2019-02-25 19:20:00	11546	435	58	228	1322	109
2019-02-25 19:25:00	11533	436	57	219	1300	104
2019-02-25 19:30:00	11109	436	56	212	1145	104
2019-02-25 19:35:00	11016	435	56	206	1040	100
2019-02-25 19:40:00	10998	433	56	192	854	100
2019-02-25 19:45:00	11305	434	56	234	1177	104
2019-02-25 19:50:00	11305	437	56	257	1176	104
2019-02-25 19:55:00	11475	440	56	271	1230	109
2019-02-25 20:00:00	11607	442	56	270	1259	109
2019-02-25 20:05:00	11471	444	55	257	1229	104
2019-02-25 20:10:00	11332	445	55	231	1140	104
2019-02-25 20:15:00	11488	446	55	224	1244	109
2019-02-25 20:20:00	11979	448	56	212	1431	114
2019-02-25 20:25:00	12409	450	57	181	1598	114
2019-02-25 20:30:00	12661	454	57	169	1709	119
2019-02-25 20:35:00	12962	456	57	168	1832	125
2019-02-25 20:40:00	13929	462	59	165	2280	132
2019-02-25 20:45:00	13977	467	58	174	2304	132
2019-02-25 20:50:00	13615	471	57	188	2123	125
2019-02-25 20:55:00	13586	473	57	201	2127	125
2019-02-25 21:00:00	14037	476	57	195	2357	132
2019-02-25 21:05:00	14105	479	57	194	2373	132
2019-02-25 21:10:00	14107	482	56	199	2379	132
2019-02-25 21:15:00	14107	485	56	209	2410	132
2019-02-25 21:20:00	14106	487	55	201	2390	132
2019-02-25 21:25:00	14103	489	55	205	2382	132
2019-02-25 21:30:00	14105	491	55	207	2412	132
2019-02-25 21:35:00	14106	492	54	216	2421	132
2019-02-25 21:40:00	13879	494	53	238	2295	132
2019-02-25 21:45:00	12354	493	50	265	1571	119
2019-02-25 21:50:00	12085	489	50	262	1475	114
2019-02-25 21:55:00	11101	485	49	236	1032	104
2019-02-25 22:00:00	11000	478	48	296	753	100
2019-02-25 22:05:00	12047	478	50	297	1487	114
2019-02-25 22:10:00	11019	478	48	283	727	104
2019-02-25 22:15:00	11000	469	49	286	567	100
2019-02-25 22:20:00	11111	468	49	275	1002	104
2019-02-25 22:25:00	11009	470	49	256	878	104
2019-02-25 22:30:00	12230	471	51	255	1479	114
2019-02-25 22:35:00	13218	477	53	241	1890	125
2019-02-25 22:40:00	12147	479	51	234	1445	139
2019-02-25 22:45:00	13382	484	53	161	2060	132
2019-02-25 22:50:00	12262	486	50	149	1398	125
2019-02-25 22:55:00	10972	474	49	255	463	100
2019-02-25 23:00:00	5853	465	39	308	178	100
2019-02-25 23:05:00	10828	454	49	316	345	104
2019-02-25 23:10:00	11908	463	51	248	1478	119
2019-02-25 23:15:00	11722	469	50	263	1353	114
2019-02-25 23:20:00	12087	472	51	250	1532	119
2019-02-25 23:25:00	12176	476	51	247	1564	119
2019-02-25 23:30:00	4530	475	37	239	527	125
2019-02-25 23:35:00	74	455	30	207	60	8
2019-02-25 23:40:00	54	442	31	171	53	1
2019-02-25 23:45:00	118	432	32	149	76	2
2019-02-25 23:50:00	146	424	32	131	60	2
2019-02-25 23:55:00	28	417	33	121	60	4
2019-02-26	7	411	33	114	74	3
2019-02-26 00:05:00	0	406	34	106	60	2
2019-02-26 00:10:00	-15	401	34	101	50	1
2019-02-26 00:15:00	-11	397	35	106	62	1
2019-02-26 00:20:00	13	393	35	121	50	1
2019-02-26 00:25:00	106	389	36	137	50	2
2019-02-26 00:30:00	93	385	36	129	63	1
2019-02-26 00:35:00	78	381	36	116	50	1
2019-02-26 00:40:00	87	377	37	109	50	1
2019-02-26 00:45:00	157	373	37	109	64	2
2019-02-26 00:50:00	19	369	37	100	50	2
2019-02-26 00:55:00	0	365	37	88	50	0
2019-02-26 01:00:00	19	362	38	92	73	0
2019-02-26 01:05:00	21	359	39	99	60	1
2019-02-26 01:10:00	2	355	39	108	60	0
2019-02-26 01:15:00	14	352	40	129	74	0
2019-02-26 01:20:00	-1	349	40	148	60	0
2019-02-26 01:25:00	3	346	41	182	60	0
2019-02-26 01:30:00	5	344	42	197	70	0
2019-02-26 01:35:00	-10	341	42	207	51	0
2019-02-26 01:40:00	4	338	42	206	50	0
2019-02-26 01:45:00	2	335	36	212	52	0
2019-02-26 01:50:00	-2	333	0	252	5	0
2019-02-26 01:55:00	-11	331	0	271	0	0
2019-02-26 02:00:00	-3	329	0	251	9	0
2019-02-26 02:05:00	-1	326	0	216	10	0
2019-02-26 02:10:00	4	324	0	198	0	0
2019-02-26 02:15:00	-5	321	0	186	5	0
2019-02-26 02:20:00	1	318	0	177	16	0
2019-02-26 02:25:00	-2	316	0	168	2	0
2019-02-26 02:30:00	-4	314	0	160	4	0
2019-02-26 02:35:00	-4	312	0	154	22	0
2019-02-26 02:40:00	-1	309	0	147	3	0
2019-02-26 02:45:00	-1	306	0	142	3	0
2019-02-26 02:50:00	0	304	0	136	21	0
2019-02-26 02:55:00	-16	302	0	131	0	0
2019-02-26 03:00:00	0	300	0	127	0	0
2019-02-26 03:05:00	10	298	0	122	20	0
2019-02-26 03:10:00	0	296	0	119	0	0
2019-02-26 03:15:00	0	294	0	116	0	0
2019-02-26 03:20:00	-4	292	0	113	21	0
2019-02-26 03:25:00	0	290	0	110	10	0
2019-02-26 03:30:00	1	288	0	108	12	0
2019-02-26 03:35:00	0	286	0	106	29	0
2019-02-26 03:40:00	1	284	0	106	7	0
2019-02-26 03:45:00	0	283	0	104	20	0
2019-02-26 03:50:00	-1	281	0	103	18	0
2019-02-26 03:55:00	-4	279	0	102	9	0
2019-02-26 04:00:00	-1	278	0	102	25	0
2019-02-26 04:05:00	0	277	0	103	9	0
2019-02-26 04:10:00	0	276	0	104	0	0
2019-02-26 04:15:00	-5	274	0	104	19	0
2019-02-26 04:20:00	0	273	0	104	2	0
2019-02-26 04:25:00	9	271	0	103	0	0
2019-02-26 04:30:00	0	270	0	102	26	0
2019-02-26 04:35:00	0	268	0	102	0	0
2019-02-26 04:40:00	69	267	0	101	0	2
2019-02-26 04:45:00	115	266	0	101	42	3
2019-02-26 04:50:00	131	265	0	101	6	2
2019-02-26 04:55:00	117	264	0	99	2	2
2019-02-26 05:00:00	141	263	0	98	38	2
2019-02-26 05:05:00	3	261	0	97	8	1
2019-02-26 05:10:00	-3	259	0	95	8	0
2019-02-26 05:15:00	-4	258	0	94	30	0
2019-02-26 05:20:00	55	257	0	93	7	1
2019-02-26 05:25:00	17	255	0	93	16	1
2019-02-26 05:30:00	-2	253	0	92	15	0
2019-02-26 05:35:00	-33	252	0	91	4	1
2019-02-26 05:40:00	1	251	0	90	22	0
2019-02-26 05:45:00	19	250	0	89	0	0
2019-02-26 05:50:00	14	249	0	89	0	0
2019-02-26 05:55:00	2	247	0	87	33	0
2019-02-26 06:00:00	2	245	0	86	0	0
2019-02-26 06:05:00	-9	244	0	85	0	0
2019-02-26 06:10:00	-3	243	0	84	28	0
2019-02-26 06:15:00	-2	241	0	83	10	0
2019-02-26 06:20:00	-3	240	0	82	14	0
2019-02-26 06:25:00	-8	239	0	81	22	0
2019-02-26 06:30:00	0	237	0	80	2	0
2019-02-26 06:35:00	3	235	0	80	29	0
2019-02-26 06:40:00	-8	234	0	79	4	0
2019-02-26 06:45:00	5322	236	35	118	97	83
2019-02-26 06:50:00	9190	267	50	68	104	83
2019-02-26 06:55:00	4972	291	28	117	81	81
2019-02-26 07:00:00	8756	302	46	54	86	81
2019-02-26 07:05:00	5066	315	27	114	91	83
2019-02-26 07:10:00	9663	317	48	101	80	89
2019-02-26 07:15:00	5897	333	29	134	86	93
2019-02-26 07:20:00	9659	331	47	110	85	89
2019-02-26 07:25:00	6365	342	32	116	77	86
2019-02-26 07:30:00	8429	334	43	131	88	81
2019-02-26 07:35:00	6877	337	37	149	85	76
2019-02-26 07:40:00	7828	330	41	176	79	81
2019-02-26 07:45:00	7644	335	41	158	87	76
2019-02-26 07:50:00	4610	328	27	192	81	63
2019-02-26 07:55:00	7800	324	41	169	92	74
2019-02-26 08:00:00	3995	324	23	187	91	63
2019-02-26 08:05:00	7535	321	41	141	80	76
2019-02-26 08:10:00	5088	324	27	172	91	86
2019-02-26 08:15:00	9500	331	46	150	84	89
2019-02-26 08:20:00	4908	341	25	187	74	86
2019-02-26 08:25:00	8464	337	43	168	86	78
2019-02-26 08:30:00	4257	339	22	185	70	71
2019-02-26 08:35:00	8834	332	44	172	81	86
2019-02-26 08:40:00	5781	341	29	172	78	81
2019-02-26 08:45:00	9474	337	46	173	74	93
2019-02-26 08:50:00	7819	349	38	168	83	89
2019-02-26 08:55:00	7479	342	40	185	76	78
2019-02-26 09:00:00	8097	341	41	178	73	86
2019-02-26 09:05:00	7271	338	36	200	87	83
2019-02-26 09:10:00	7123	341	39	181	98	76
2019-02-26 09:15:00	3416	334	21	204	89	53
2019-02-26 09:20:00	7978	328	41	167	92	78
2019-02-26 09:25:00	3555	330	20	198	89	69
2019-02-26 09:30:00	7226	326	39	171	82	71
2019-02-26 09:35:00	4190	328	22	198	83	81
2019-02-26 09:40:00	8654	328	43	175	78	83
2019-02-26 09:45:00	4096	336	20	187	65	78
2019-02-26 09:50:00	7672	330	40	166	81	78
2019-02-26 09:55:00	5372	334	27	161	68	81
2019-02-26 10:00:00	7127	328	39	157	137	100
2019-02-26 10:05:00	4955	330	25	176	76	81
2019-02-26 10:10:00	8770	332	43	131	77	89
2019-02-26 10:15:00	3968	338	23	172	70	83
2019-02-26 10:20:00	5784	330	36	134	97	56
2019-02-26 10:25:00	4903	323	26	165	108	100
2019-02-26 10:30:00	5503	326	27	168	110	100
2019-02-26 10:35:00	4185	332	24	166	111	96
2019-02-26 10:40:00	8294	330	42	120	104	96
2019-02-26 10:45:00	4575	333	23	155	115	100
2019-02-26 10:50:00	10028	331	47	113	419	104
2019-02-26 10:55:00	4974	348	22	130	179	100
2019-02-26 11:00:00	8903	341	43	118	79	86
2019-02-26 11:05:00	5730	349	27	144	170	100
2019-02-26 11:10:00	9231	344	44	113	75	96
2019-02-26 11:15:00	5775	351	27	118	78	96
2019-02-26 11:20:00	10385	350	47	116	338	100
2019-02-26 11:25:00	8177	351	38	157	88	100
2019-02-26 11:30:00	5751	356	27	147	145	100
2019-02-26 11:35:00	9971	350	45	116	308	100
2019-02-26 11:40:00	5692	358	26	163	174	104
2019-02-26 11:45:00	5570	354	27	159	140	104
2019-02-26 11:50:00	10640	354	46	106	324	100
2019-02-26 11:55:00	5795	354	28	166	96	83
2019-02-26 12:00:00	9406	353	43	102	108	96
2019-02-26 12:05:00	6354	353	28	154	268	104
2019-02-26 12:10:00	11578	363	48	104	1298	125
2019-02-26 12:15:00	12015	383	47	109	1448	119
2019-02-26 12:20:00	8432	383	35	114	337	100
2019-02-26 12:25:00	6740	372	28	145	179	100
2019-02-26 12:30:00	7167	368	29	122	482	109
2019-02-26 12:35:00	5817	360	25	166	86	100
2019-02-26 12:40:00	-35	350	0	155	0	2
2019-02-26 12:45:00	-87	339	0	256	24	3
2019-02-26 12:50:00	-48	331	0	240	37	2
2019-02-26 12:55:00	-12	325	0	212	29	2
2019-02-26 13:00:00	-36	320	0	203	6	3
2019-02-26 13:05:00	-89	316	0	207	8	2
2019-02-26 13:10:00	-16	312	0	207	21	3
2019-02-26 13:15:00	34	308	0	185	21	5
2019-02-26 13:20:00	-18	305	0	191	39	2
2019-02-26 13:25:00	-155	302	0	174	20	3
2019-02-26 13:30:00	-28	299	0	158	38	2
2019-02-26 13:35:00	-115	296	0	146	40	3
2019-02-26 13:40:00	-47	294	0	164	25	5
2019-02-26 13:45:00	-17	291	0	164	44	2
2019-02-26 13:50:00	-110	289	0	158	15	3
2019-02-26 13:55:00	60	286	0	169	18	3
2019-02-26 14:00:00	-23	284	0	169	26	2
2019-02-26 14:05:00	-47	282	0	167	45	2
2019-02-26 14:10:00	-64	279	0	153	39	3
2019-02-26 14:15:00	-128	277	0	160	28	3
2019-02-26 14:20:00	-151	276	0	142	0	5
2019-02-26 14:25:00	-16	274	0	157	0	2
2019-02-26 14:30:00	-60	272	0	144	10	2
2019-02-26 14:35:00	7	270	0	151	63	1
2019-02-26 14:40:00	-74	267	0	130	42	3
2019-02-26 14:45:00	-81	266	0	138	57	3
2019-02-26 14:50:00	-28	264	0	137	51	2
2019-02-26 14:55:00	6	262	0	136	48	2
2019-02-26 15:00:00	-56	261	0	146	39	1
2019-02-26 15:05:00	17	259	0	142	16	2
2019-02-26 15:10:00	-14	257	0	134	25	1
2019-02-26 15:15:00	-55	255	0	145	21	2
2019-02-26 15:20:00	-29	254	0	132	0	3
2019-02-26 15:25:00	-127	252	0	141	14	2
2019-02-26 15:30:00	-92	251	0	143	0	2
2019-02-26 15:35:00	-67	249	0	137	0	2
2019-02-26 15:40:00	-102	248	0	128	17	2
2019-02-26 15:45:00	-23	246	0	131	11	1
2019-02-26 15:50:00	11	245	0	128	14	1
2019-02-26 15:55:00	-77	243	0	113	0	1
2019-02-26 16:00:00	-76	242	0	122	43	1
2019-02-26 16:05:00	-121	241	0	129	35	2
2019-02-26 16:10:00	-75	239	0	125	29	2
2019-02-26 16:15:00	2572	238	18	125	68	83
2019-02-26 16:20:00	10277	261	56	80	189	100
2019-02-26 16:25:00	6072	289	32	127	145	100
2019-02-26 16:30:00	7927	297	41	124	210	100
2019-02-26 16:35:00	9952	322	50	80	369	100
2019-02-26 16:40:00	9066	323	46	128	192	100
2019-02-26 16:45:00	6584	324	33	136	87	96
2019-02-26 16:50:00	9245	330	47	90	86	93
2019-02-26 16:55:00	5194	331	28	136	73	89
2019-02-26 17:00:00	6491	333	31	94	153	100
2019-02-26 17:05:00	7531	325	42	98	80	76
2019-02-26 17:10:00	6305	324	35	88	90	81
2019-02-26 17:15:00	9120	322	47	119	88	89
2019-02-26 17:20:00	8403	335	44	85	91	93
2019-02-26 17:25:00	6722	329	38	137	97	71
2019-02-26 17:30:00	6482	324	39	90	84	61
2019-02-26 17:35:00	4324	316	27	144	77	57
2019-02-26 17:40:00	7110	311	41	97	79	69
2019-02-26 17:45:00	3416	311	22	148	75	60
2019-02-26 17:50:00	6177	307	39	99	75	58
2019-02-26 17:55:00	1313	304	9	125	34	54
2019-02-26 18:00:00	14	294	0	160	0	1
2019-02-26 18:05:00	-13	287	0	220	26	1
2019-02-26 18:10:00	-16	282	0	201	0	1
2019-02-26 18:15:00	-17	277	0	165	0	0
2019-02-26 18:20:00	-54	274	0	155	0	1
2019-02-26 18:25:00	-20	271	0	142	19	0
2019-02-26 18:30:00	-6	268	0	133	8	0
2019-02-26 18:35:00	2	265	0	126	4	1
2019-02-26 18:40:00	4245	264	31	137	88	53
2019-02-26 18:45:00	5941	273	42	96	80	56
2019-02-26 18:50:00	3	275	0	146	28	7
2019-02-26 18:55:00	-22	268	0	211	1	0
2019-02-26 19:00:00	-17	263	0	181	0	0
2019-02-26 19:05:00	0	259	0	142	0	0
2019-02-26 19:10:00	0	256	0	125	25	0
2019-02-26 19:15:00	0	253	0	120	0	0
2019-02-26 19:20:00	0	250	0	117	0	0
2019-02-26 19:25:00	0	248	0	115	0	0
2019-02-26 19:30:00	0	245	0	114	12	0
2019-02-26 19:35:00	0	243	0	112	2	0
2019-02-26 19:40:00	15	242	0	111	0	0
2019-02-26 19:45:00	4	240	0	109	0	0
2019-02-26 19:50:00	0	238	0	108	4	0
2019-02-26 19:55:00	0	236	0	106	25	0
2019-02-26 20:00:00	-44	234	0	105	18	2
2019-02-26 20:05:00	8914	240	51	126	540	104
2019-02-26 20:10:00	10995	287	57	81	396	100
2019-02-26 20:15:00	10997	318	55	96	676	100
2019-02-26 20:20:00	11054	336	53	142	745	104
2019-02-26 20:25:00	11221	347	52	166	746	125
2019-02-26 20:30:00	14100	367	57	140	2496	132
2019-02-26 20:35:00	14100	395	54	93	2431	132
2019-02-26 20:40:00	14104	416	51	75	2433	132
2019-02-26 20:45:00	14107	430	50	71	2487	132
2019-02-26 20:50:00	14102	435	48	65	2409	132
2019-02-26 20:55:00	13668	432	63	78	2192	132
2019-02-26 21:00:00	13777	422	71	61	2245	132
2019-02-26 21:05:00	14017	422	71	53	2407	132
2019-02-26 21:10:00	12332	421	67	103	1654	125
2019-02-26 21:15:00	11004	412	64	167	533	104
2019-02-26 21:20:00	11080	403	64	186	756	109
2019-02-26 21:25:00	12033	403	66	195	1433	125
2019-02-26 21:30:00	14066	415	69	212	2511	132
2019-02-26 21:35:00	14109	425	68	208	2462	132
2019-02-26 21:40:00	13935	432	66	215	2399	132
2019-02-26 21:45:00	13575	435	65	203	2178	132
2019-02-26 21:50:00	13998	439	65	201	2396	132
2019-02-26 21:55:00	13077	443	62	203	1976	132
2019-02-26 22:00:00	11249	436	58	260	1021	109
2019-02-26 22:05:00	11402	434	58	269	1270	109
2019-02-26 22:10:00	11544	433	58	259	1273	114
2019-02-26 22:15:00	11581	434	58	233	1292	114
2019-02-26 22:20:00	12694	437	60	227	1723	125
2019-02-26 22:25:00	13312	443	61	238	2000	132
2019-02-26 22:30:00	14042	450	61	246	2360	132
2019-02-26 22:35:00	14079	456	60	250	2396	132
2019-02-26 22:40:00	14086	461	60	214	2436	132
2019-02-26 22:45:00	14079	465	59	256	2449	132
2019-02-26 22:50:00	13717	468	58	248	2282	132
2019-02-26 22:55:00	12354	467	54	304	1662	125
2019-02-26 23:00:00	10985	458	52	294	384	100
2019-02-26 23:05:00	11654	454	54	230	1237	119
2019-02-26 23:10:00	13540	459	58	162	2127	132
2019-02-26 23:15:00	14057	467	58	147	2375	132
2019-02-26 23:20:00	13393	471	56	176	2050	132
2019-02-26 23:25:00	13455	472	56	181	2061	125
2019-02-26 23:30:00	13984	475	57	182	2328	132
2019-02-26 23:35:00	13813	479	56	177	2246	132
2019-02-26 23:40:00	13276	480	55	204	2008	132
2019-02-26 23:45:00	11016	474	50	261	613	100
2019-02-26 23:50:00	10971	464	50	322	321	104
2019-02-26 23:55:00	10995	464	50	316	451	104
2019-02-27	10953	460	50	283	463	104
2019-02-27 00:05:00	10997	453	51	295	577	104
2019-02-27 00:10:00	11137	455	51	273	830	109
2019-02-27 00:15:00	10874	451	51	286	307	100
2019-02-27 00:20:00	5064	443	40	305	94	96
2019-02-27 00:25:00	2753	434	36	305	96	100
2019-02-27 00:30:00	-72	424	32	279	60	2
2019-02-27 00:35:00	-26	416	33	237	50	1
2019-02-27 00:40:00	-55	410	34	203	64	1
2019-02-27 00:45:00	-31	404	34	187	50	1
2019-02-27 00:50:00	-27	399	35	178	50	2
2019-02-27 00:55:00	-1	394	36	165	61	0
2019-02-27 01:00:00	-9	390	36	154	50	0
2019-02-27 01:05:00	-9	386	37	144	50	2
2019-02-27 01:10:00	-3	382	37	141	56	0
2019-02-27 01:15:00	2	378	38	147	53	0
2019-02-27 01:20:00	0	374	39	151	50	0
2019-02-27 01:25:00	1	370	39	147	60	4
2019-02-27 01:30:00	-6	366	39	141	71	0
2019-02-27 01:35:00	0	363	40	135	60	0
2019-02-27 01:40:00	-2	359	40	127	60	0
2019-02-27 01:45:00	1	356	40	123	74	0
2019-02-27 01:50:00	1	353	41	121	53	0
2019-02-27 01:55:00	-3	349	41	119	50	0
2019-02-27 02:00:00	-3	346	22	121	39	0
2019-02-27 02:05:00	-3	343	0	163	7	0
2019-02-27 02:10:00	-5	340	0	278	0	0
2019-02-27 02:15:00	-1	338	0	218	0	0
2019-02-27 02:20:00	-2	335	0	183	24	0
2019-02-27 02:25:00	-5	333	0	161	0	1
2019-02-27 02:30:00	-2	330	0	149	1	1
2019-02-27 02:35:00	-2	327	0	142	33	0
2019-02-27 02:40:00	-4	325	0	136	3	0
2019-02-27 02:45:00	0	323	0	131	0	0
2019-02-27 02:50:00	-9	320	0	126	10	1
2019-02-27 02:55:00	-5	318	0	123	15	0
2019-02-27 03:00:00	-7	316	0	120	3	0
2019-02-27 03:05:00	-3	313	0	118	0	0
2019-02-27 03:10:00	2	311	0	117	28	0
2019-02-27 03:15:00	-7	310	0	115	0	0
2019-02-27 03:20:00	-3	307	0	113	0	0
2019-02-27 03:25:00	-7	305	0	113	19	0
2019-02-27 03:30:00	-5	303	0	113	0	0
2019-02-27 03:35:00	-2	302	0	115	0	0
2019-02-27 03:40:00	-6	299	0	115	1	2
2019-02-27 03:45:00	-6	298	0	115	23	1
2019-02-27 03:50:00	-3	296	0	115	1	1
2019-02-27 03:55:00	-2	294	0	114	2	0
2019-02-27 04:00:00	-7	292	0	113	36	0
2019-02-27 04:05:00	-5	291	0	113	4	0
2019-02-27 04:10:00	-9	289	0	112	1	0
2019-02-27 04:15:00	1	287	0	111	13	0
2019-02-27 04:20:00	-1	285	0	111	11	0
2019-02-27 04:25:00	0	283	0	110	0	0
2019-02-27 04:30:00	-4	281	0	109	0	0
2019-02-27 04:35:00	0	280	0	108	28	0
2019-02-27 04:40:00	-1	278	0	107	0	0
2019-02-27 04:45:00	-4	276	0	106	0	0
2019-02-27 04:50:00	1	275	0	105	18	0
2019-02-27 04:55:00	-1	273	0	105	0	3
2019-02-27 05:00:00	-2	272	0	104	1	0
2019-02-27 05:05:00	-2	270	0	103	12	0
2019-02-27 05:10:00	-24	269	0	102	24	3
2019-02-27 05:15:00	-137	268	0	102	6	2
2019-02-27 05:20:00	-145	267	0	102	4	2
2019-02-27 05:25:00	-92	266	0	106	37	1
2019-02-27 05:30:00	-53	265	0	97	0	1
2019-02-27 05:35:00	-113	263	0	112	0	2
2019-02-27 05:40:00	1	262	0	103	21	1
2019-02-27 05:45:00	4	259	0	90	0	1
2019-02-27 05:50:00	-6	257	0	92	0	0
2019-02-27 05:55:00	-10	255	0	94	8	0
2019-02-27 06:00:00	-6	254	0	93	12	0
2019-02-27 06:05:00	-75	253	0	93	4	1
2019-02-27 06:10:00	-50	253	0	95	3	1
2019-02-27 06:15:00	-24	251	0	95	30	1
2019-02-27 06:20:00	-77	251	0	96	8	1
2019-02-27 06:25:00	-44	250	0	93	3	1
2019-02-27 06:30:00	0	248	0	89	39	0
2019-02-27 06:35:00	8014	251	44	101	174	100
2019-02-27 06:40:00	8640	293	42	66	212	100
2019-02-27 06:45:00	8480	307	41	118	189	100
2019-02-27 06:50:00	8660	314	43	126	79	89
2019-02-27 06:55:00	9426	331	45	101	83	93
2019-02-27 07:00:00	8140	333	37	159	153	100
2019-02-27 07:05:00	6736	337	31	175	146	100
2019-02-27 07:10:00	5030	344	24	184	113	96
2019-02-27 07:15:00	9526	342	44	165	89	93
2019-02-27 07:20:00	4569	347	22	199	90	78
2019-02-27 07:25:00	7954	337	40	185	94	76
2019-02-27 07:30:00	6006	341	29	168	92	83
2019-02-27 07:35:00	10054	341	45	157	80	96
2019-02-27 07:40:00	8362	354	38	158	76	96
2019-02-27 07:45:00	9866	351	45	164	87	96
2019-02-27 07:50:00	10986	362	47	121	290	100
2019-02-27 07:55:00	7495	370	33	115	225	100
2019-02-27 08:00:00	10148	361	45	139	80	96
2019-02-27 08:05:00	8830	365	40	141	92	89
2019-02-27 08:10:00	8131	358	38	176	87	86
2019-02-27 08:15:00	9257	360	42	156	98	86
2019-02-27 08:20:00	6902	357	31	190	85	89
2019-02-27 08:25:00	9337	359	42	163	92	93
2019-02-27 08:30:00	4426	358	23	192	89	69
2019-02-27 08:35:00	7460	350	38	173	90	71
2019-02-27 08:40:00	3984	346	21	210	72	71
2019-02-27 08:45:00	6781	341	36	177	80	66
2019-02-27 08:50:00	4265	338	22	197	70	76
2019-02-27 08:55:00	8636	336	41	178	88	89
2019-02-27 09:00:00	4756	344	22	183	91	76
2019-02-27 09:05:00	7902	340	39	172	75	86
2019-02-27 09:10:00	6497	346	31	179	78	89
2019-02-27 09:15:00	7894	345	37	191	128	100
2019-02-27 09:20:00	9376	347	42	199	112	100
2019-02-27 09:25:00	4784	353	24	198	88	83
2019-02-27 09:30:00	9191	348	42	165	93	96
2019-02-27 09:35:00	5854	354	27	191	98	96
2019-02-27 09:40:00	8709	355	40	158	110	93
2019-02-27 09:45:00	5235	361	23	183	145	100
2019-02-27 09:50:00	10688	359	45	161	325	100
2019-02-27 09:55:00	7688	360	34	194	88	93
2019-02-27 10:00:00	5297	363	23	189	147	100
2019-02-27 10:05:00	7725	356	38	149	102	83
2019-02-27 10:10:00	4573	351	23	155	77	76
2019-02-27 10:15:00	6014	346	27	178	91	96
2019-02-27 10:20:00	4551	350	20	189	121	100
2019-02-27 10:25:00	6025	353	26	162	210	100
2019-02-27 10:30:00	8818	349	40	140	117	100
2019-02-27 10:35:00	3814	350	19	189	88	74
2019-02-27 10:40:00	5128	350	21	148	190	100
2019-02-27 10:45:00	8826	346	41	133	100	93
2019-02-27 10:50:00	6402	355	27	121	178	100
2019-02-27 10:55:00	10147	353	44	120	263	100
2019-02-27 11:00:00	5248	354	26	168	108	69
2019-02-27 11:05:00	6352	352	28	118	167	100
2019-02-27 11:10:00	5580	353	25	130	146	100
2019-02-27 11:15:00	7741	348	38	117	105	78
2019-02-27 11:20:00	5396	347	25	101	93	83
2019-02-27 11:25:00	9923	345	43	120	168	100
2019-02-27 11:30:00	4584	355	23	162	89	96
2019-02-27 11:35:00	8690	351	40	124	101	93
2019-02-27 11:40:00	4040	352	20	171	87	78
2019-02-27 11:45:00	6143	349	27	164	116	100
2019-02-27 11:50:00	5677	349	33	128	107	76
2019-02-27 11:55:00	3028	341	16	150	91	71
2019-02-27 12:00:00	4562	334	31	138	95	51
2019-02-27 12:05:00	5083	332	25	122	90	83
2019-02-27 12:10:00	6882	329	36	134	87	71
2019-02-27 12:15:00	4736	329	28	117	110	63
2019-02-27 12:20:00	6478	326	33	175	83	71
2019-02-27 12:25:00	9397	334	43	123	92	93
2019-02-27 12:30:00	6206	339	30	171	72	76
2019-02-27 12:35:00	8032	342	39	131	89	81
2019-02-27 12:40:00	1509	340	4	210	57	32
2019-02-27 12:45:00	8389	336	40	124	99	89
2019-02-27 12:50:00	3333	339	18	176	88	78
2019-02-27 12:55:00	5027	332	32	121	91	50
2019-02-27 13:00:00	1560	326	11	132	95	40
2019-02-27 13:05:00	8585	323	41	155	105	96
2019-02-27 13:10:00	2854	327	24	128	85	43
2019-02-27 13:15:00	4	318	0	156	0	2
2019-02-27 13:20:00	973	310	5	215	63	61
2019-02-27 13:25:00	7281	313	39	128	83	76
2019-02-27 13:30:00	3956	318	23	124	83	56
2019-02-27 13:35:00	8050	316	38	177	96	100
2019-02-27 13:40:00	5432	334	24	134	155	100
2019-02-27 13:45:00	6039	330	35	126	93	60
2019-02-27 13:50:00	4546	327	24	120	96	71
2019-02-27 13:55:00	59	321	0	163	15	12
2019-02-27 14:00:00	17	312	0	215	7	2
2019-02-27 14:05:00	-21	305	0	238	0	2
2019-02-27 14:10:00	34	300	0	201	0	1
2019-02-27 14:15:00	0	10	0	6	0	0
2019-02-27 14:20:00	0	50	0	28	1	2
2019-02-27 14:25:00	46	289	0	157	12	11
2019-02-27 14:30:00	-61	287	0	169	0	2
2019-02-27 14:35:00	2	54	0	32	0	0
2019-02-27 14:40:00	0	0	0	0	0	0
2019-02-27 14:45:00	0	0	0	0	0	0
2019-02-27 14:50:00	0	0	0	0	0	0
2019-02-27 14:55:00	0	0	0	0	0	0
2019-02-27 15:00:00	-29	272	0	134	10	2
2019-02-27 15:05:00	3178	270	17	153	92	100
2019-02-27 15:10:00	11231	296	53	108	1032	114
2019-02-27 15:15:00	10999	331	49	103	662	100
2019-02-27 15:20:00	9006	348	40	105	258	100
2019-02-27 15:25:00	317	337	0	209	32	3
2019-02-27 15:35:00	586	319	0	200	27	29
2019-02-27 15:40:00	10438	309	48	145	246	100
2019-02-27 15:45:00	2962	323	14	192	95	81
2019-02-27 15:50:00	10963	329	49	103	280	100
2019-02-27 15:55:00	10724	351	48	100	220	100
2019-02-27 16:00:00	3355	347	17	204	77	68
2019-02-27 16:05:00	6571	336	37	104	72	71
2019-02-27 16:10:00	169	326	0	138	24	20
2019-02-27 16:15:00	1501	315	7	192	43	68
2019-02-27 16:20:00	10963	324	49	105	783	100
2019-02-27 16:25:00	11001	349	48	99	748	100
2019-02-27 16:30:00	9017	362	39	101	284	100
2019-02-27 16:35:00	5649	351	26	205	103	100
2019-02-27 16:40:00	10996	355	47	101	354	100
2019-02-27 16:45:00	4093	362	18	142	120	100
2019-02-27 16:50:00	10874	354	46	106	400	100
2019-02-27 16:55:00	10997	366	46	100	368	100
2019-02-27 17:00:00	4795	369	22	159	98	100
2019-02-27 17:05:00	10986	364	46	102	264	100
2019-02-27 17:10:00	5390	370	24	145	125	100
2019-02-27 17:15:00	8801	364	38	103	303	100
2019-02-27 17:20:00	9419	359	41	155	232	100
2019-02-27 17:25:00	11031	370	45	101	900	104
2019-02-27 17:30:00	11143	381	45	97	1191	104
2019-02-27 17:35:00	10999	384	44	96	876	100
2019-02-27 17:40:00	10998	387	43	95	717	100
2019-02-27 17:45:00	10999	388	43	95	505	100
2019-02-27 17:50:00	11000	389	43	100	412	100
2019-02-27 17:55:00	11023	391	42	103	860	100
2019-02-27 18:00:00	13521	399	47	100	2246	147
2019-02-27 18:05:00	14196	417	46	94	2479	139
2019-02-27 18:10:00	14481	426	45	89	2644	139
2019-02-27 18:15:00	13649	432	42	86	2238	132
2019-02-27 18:20:00	15197	439	54	89	2992	147
2019-02-27 18:25:00	16819	448	69	86	4094	156
2019-02-27 18:30:00	16943	460	66	91	4244	156
2019-02-27 18:35:00	16051	467	63	95	3653	156
2019-02-27 18:40:00	16340	471	62	105	3820	156
2019-02-27 18:45:00	16139	476	60	132	3705	156
2019-02-27 18:50:00	16278	482	59	145	3724	156
2019-02-27 18:55:00	16377	486	58	151	3831	156
2019-02-27 19:00:00	16388	492	57	154	3848	156
2019-02-27 19:05:00	16408	497	56	156	3850	156
2019-02-27 19:10:00	16131	501	55	158	3688	147
2019-02-27 19:15:00	16528	505	55	160	3987	156
2019-02-27 19:20:00	16258	510	53	163	3704	156
2019-02-27 19:25:00	15394	512	51	163	3193	147
2019-02-27 19:30:00	14989	512	50	164	2968	139
2019-02-27 19:35:00	14881	512	50	164	2814	139
2019-02-27 19:40:00	13116	513	46	165	2022	139
2019-02-27 19:45:00	11062	503	44	128	1133	104
2019-02-27 19:50:00	11183	497	46	134	1205	104
2019-02-27 19:55:00	10997	494	46	240	1063	100
2019-02-27 20:00:00	11259	491	46	282	1259	104
2019-02-27 20:05:00	12205	492	48	284	1607	114
2019-02-27 20:10:00	12105	494	48	294	1562	114
2019-02-27 20:15:00	12591	494	49	292	1764	119
2019-02-27 20:20:00	12363	496	48	290	1650	114
2019-02-27 20:25:00	12553	497	48	292	1749	119
2019-02-27 20:30:00	12367	498	48	286	1696	114
2019-02-27 20:35:00	12604	498	48	277	1738	119
2019-02-27 20:40:00	12976	499	49	273	1899	119
2019-02-27 20:45:00	13365	502	50	270	2129	125
2019-02-27 20:50:00	13320	504	49	281	2069	125
2019-02-27 20:55:00	13064	504	49	289	1965	119
2019-02-27 21:00:00	12804	504	48	296	1845	119
2019-02-27 21:05:00	13444	505	49	288	2121	125
2019-02-27 21:10:00	13198	507	49	289	2019	125
2019-02-27 21:15:00	12672	506	48	291	1822	119
2019-02-27 21:20:00	13088	506	48	289	1961	125
2019-02-27 21:25:00	12886	507	48	275	1891	119
2019-02-27 21:30:00	11689	505	46	269	1438	114
2019-02-27 21:35:00	10996	498	45	280	662	100
2019-02-27 21:40:00	10998	486	45	318	320	100
2019-02-27 21:45:00	10987	478	46	325	303	100
2019-02-27 21:50:00	10860	480	45	335	277	100
2019-02-27 21:55:00	4620	474	35	339	115	100
2019-02-27 22:00:00	9909	468	45	325	304	100
2019-02-27 22:05:00	8100	461	41	336	157	100
2019-02-27 22:10:00	4175	458	34	356	124	100
2019-02-27 22:15:00	10829	453	47	347	286	100
2019-02-27 22:20:00	4382	451	35	359	110	100
2019-02-27 22:25:00	10996	453	48	345	421	100
2019-02-27 22:30:00	10999	456	47	353	373	100
2019-02-27 22:35:00	10999	459	47	343	494	100
2019-02-27 22:40:00	10998	461	47	349	457	100
2019-02-27 22:45:00	10995	462	47	345	385	100
2019-02-27 22:50:00	10997	461	47	357	304	100
2019-02-27 22:55:00	8817	458	43	367	262	100
2019-02-27 23:00:00	8554	451	43	355	238	100
2019-02-27 23:05:00	10999	451	48	351	316	100
2019-02-27 23:10:00	11002	452	48	349	275	100
2019-02-27 23:15:00	3909	448	35	355	74	76
2019-02-27 23:20:00	9857	442	46	359	70	93
2019-02-27 23:25:00	3235	440	34	364	76	89
2019-02-27 23:30:00	10679	436	48	359	129	100
2019-02-27 23:35:00	10997	441	49	351	211	100
2019-02-27 23:40:00	3518	439	35	356	64	71
2019-02-27 23:45:00	10174	434	47	360	69	100
2019-02-27 23:50:00	6306	436	40	361	161	100
2019-02-27 23:55:00	8398	431	44	356	79	93
2019-02-28	8320	432	44	369	65	96
2019-02-28 00:05:00	6777	428	41	354	63	86
2019-02-28 00:10:00	9662	428	47	367	61	93
2019-02-28 00:15:00	-26	425	30	368	72	2
2019-02-28 00:20:00	0	417	31	360	50	0
2019-02-28 00:25:00	-1	411	32	347	50	0
2019-02-28 00:30:00	0	407	32	352	66	0
2019-02-28 00:35:00	-7	403	33	355	50	0
2019-02-28 00:40:00	-35	400	33	355	50	0
2019-02-28 00:45:00	-4	397	33	345	65	0
2019-02-28 00:50:00	0	394	33	343	50	0
2019-02-28 00:55:00	-36	391	34	342	50	0
2019-02-28 01:00:00	0	388	34	355	65	0
2019-02-28 01:05:00	-7	385	34	359	50	0
2019-02-28 01:10:00	-14	383	34	356	59	0
2019-02-28 01:15:00	-64	381	34	357	72	1
2019-02-28 01:20:00	-25	379	34	355	60	0
2019-02-28 01:25:00	-7	376	35	352	60	0
2019-02-28 01:30:00	0	373	35	343	60	0
2019-02-28 01:35:00	0	370	35	346	50	0
2019-02-28 01:40:00	0	368	36	350	50	0
2019-02-28 01:45:00	0	365	36	339	59	0
2019-02-28 01:50:00	0	363	36	335	51	0
2019-02-28 01:55:00	11	361	36	333	50	0
2019-02-28 02:00:00	29	359	36	344	59	0
2019-02-28 02:05:00	26	358	36	336	51	0
2019-02-28 02:10:00	24	356	36	330	50	0
2019-02-28 02:15:00	15	353	37	319	59	0
2019-02-28 02:20:00	48	351	37	318	51	1
2019-02-28 02:25:00	33	350	37	315	50	0
2019-02-28 02:30:00	53	348	38	302	61	1
2019-02-28 02:35:00	44	346	38	299	53	1
2019-02-28 02:40:00	0	343	38	326	60	0
2019-02-28 02:45:00	0	340	38	336	73	0
2019-02-28 02:50:00	0	338	38	329	60	0
2019-02-28 02:55:00	0	336	38	319	60	0
2019-02-28 03:00:00	0	334	39	316	74	0
2019-02-28 03:05:00	0	332	39	325	53	0
2019-02-28 03:10:00	0	330	39	329	50	0
2019-02-28 03:15:00	0	329	39	324	66	0
2019-02-28 03:20:00	0	327	39	322	50	0
2019-02-28 03:25:00	0	325	39	329	50	0
2019-02-28 03:30:00	0	323	39	331	66	0
2019-02-28 03:35:00	0	322	39	330	50	0
2019-02-28 03:40:00	0	320	39	328	50	0
2019-02-28 03:45:00	0	319	39	323	62	0
2019-02-28 03:50:00	0	317	39	316	50	0
2019-02-28 03:55:00	0	315	40	315	54	0
2019-02-28 04:00:00	0	314	40	312	57	0
2019-02-28 04:05:00	0	312	40	304	55	0
2019-02-28 04:10:00	0	311	40	309	70	0
2019-02-28 04:15:00	0	309	40	318	63	0
2019-02-28 04:20:00	0	308	40	311	60	0
2019-02-28 04:25:00	0	306	41	295	76	0
2019-02-28 04:30:00	0	305	41	292	60	0
2019-02-28 04:35:00	0	304	41	281	50	0
2019-02-28 04:40:00	0	302	0	284	31	0
2019-02-28 04:45:00	0	301	0	271	0	0
2019-02-28 04:50:00	0	299	0	242	5	0
2019-02-28 04:55:00	0	297	0	228	19	0
2019-02-28 05:00:00	0	296	0	214	0	0
2019-02-28 05:05:00	0	294	0	205	17	0
2019-02-28 05:10:00	0	292	0	194	7	0
2019-02-28 05:15:00	0	290	0	186	0	0
2019-02-28 05:20:00	0	289	0	177	31	0
2019-02-28 05:25:00	0	287	0	171	9	0
2019-02-28 05:30:00	0	285	0	164	4	0
2019-02-28 05:35:00	0	284	0	159	38	0
2019-02-28 05:40:00	3	283	0	155	9	0
2019-02-28 05:45:00	0	282	0	151	18	0
2019-02-28 05:50:00	0	280	0	148	31	0
2019-02-28 05:55:00	0	279	0	145	0	0
2019-02-28 06:00:00	-1	277	0	143	25	0
2019-02-28 06:05:00	-1	276	0	140	0	0
2019-02-28 06:10:00	0	274	0	138	0	0
2019-02-28 06:15:00	0	273	0	137	35	0
2019-02-28 06:20:00	14	272	0	135	0	0
2019-02-28 06:25:00	2	271	0	133	5	0
2019-02-28 06:30:00	0	269	0	132	21	0
2019-02-28 06:35:00	0	268	0	131	13	0
2019-02-28 06:40:00	0	266	0	131	36	0
2019-02-28 06:45:00	0	265	0	130	10	0
2019-02-28 06:50:00	0	264	0	128	1	0
2019-02-28 06:55:00	0	262	0	126	46	0
2019-02-28 07:00:00	0	261	0	123	0	0
2019-02-28 07:05:00	-2	260	0	122	6	0
2019-02-28 07:10:00	-31	260	0	120	26	0
2019-02-28 07:15:00	11	259	0	119	0	1
2019-02-28 07:20:00	0	258	0	116	18	0
2019-02-28 07:25:00	0	256	0	115	7	0
2019-02-28 07:30:00	-4	254	0	113	0	1
2019-02-28 07:35:00	-18	254	0	112	34	0
2019-02-28 07:40:00	-24	253	0	110	0	1
2019-02-28 07:45:00	-13	252	0	109	0	1
2019-02-28 07:50:00	83	251	0	107	37	3
2019-02-28 07:55:00	191	251	0	111	15	4
2019-02-28 08:00:00	259	250	0	112	20	4
2019-02-28 08:05:00	352	250	0	113	20	4
2019-02-28 08:10:00	355	249	1	135	6	4
2019-02-28 08:15:00	310	249	0	128	33	4
2019-02-28 08:20:00	187	248	0	101	3	3
2019-02-28 08:25:00	245	247	0	142	0	3
2019-02-28 08:30:00	183	246	0	124	35	2
2019-02-28 08:35:00	138	245	0	125	0	2
2019-02-28 08:40:00	87	244	0	127	2	3
2019-02-28 08:45:00	13	242	0	105	24	1
2019-02-28 08:50:00	17	241	0	107	0	1
2019-02-28 08:55:00	-2	240	0	109	17	0
2019-02-28 09:00:00	-5	240	0	109	14	0
2019-02-28 09:05:00	2	239	0	110	3	0
2019-02-28 09:10:00	25	239	0	112	31	1
2019-02-28 09:15:00	53	239	0	113	44	1
2019-02-28 09:20:00	1286	238	7	119	88	40
2019-02-28 09:25:00	8080	250	48	160	98	83
2019-02-28 09:30:00	3021	277	17	85	33	86
2019-02-28 09:35:00	-16	269	0	167	0	0
2019-02-28 09:40:00	0	261	0	198	28	0
2019-02-28 09:45:00	-1	256	0	159	0	0
2019-02-28 09:50:00	0	253	0	139	0	0
2019-02-28 09:55:00	-9	251	0	121	21	0
2019-02-28 10:00:00	-1	249	0	115	0	0
2019-02-28 10:05:00	0	247	0	114	4	0
2019-02-28 10:10:00	0	245	0	113	17	0
2019-02-28 10:15:00	0	244	0	113	0	0
2019-02-28 10:20:00	-30	244	0	113	5	1
2019-02-28 10:25:00	6	243	0	113	21	1
2019-02-28 10:30:00	14	242	0	114	0	0
2019-02-28 10:35:00	755	241	0	119	32	26
2019-02-28 10:40:00	3826	245	38	126	93	45
2019-02-28 10:45:00	2681	253	22	107	54	47
2019-02-28 10:50:00	-23	251	0	186	0	1
2019-02-28 10:55:00	-20	247	0	198	26	1
2019-02-28 11:00:00	29	244	0	157	0	1
2019-02-28 11:05:00	3	241	0	146	0	0
2019-02-28 11:10:00	1	240	0	138	30	0
2019-02-28 11:15:00	-25	238	0	130	0	0
2019-02-28 11:20:00	-5	237	0	125	0	1
2019-02-28 11:25:00	0	235	0	121	14	0
2019-02-28 11:30:00	7	233	0	117	4	1
2019-02-28 11:35:00	31	233	0	115	2	1
2019-02-28 11:40:00	-26	232	0	113	5	1
2019-02-28 11:45:00	-13	230	0	110	47	0
2019-02-28 11:50:00	13	229	0	109	16	1
2019-02-28 11:55:00	2	227	0	107	6	1
2019-02-28 12:00:00	-5	226	0	104	34	0
2019-02-28 12:05:00	0	225	0	103	12	0
2019-02-28 12:10:00	2	223	0	101	2	0
2019-02-28 12:15:00	11	222	0	99	0	0
2019-02-28 12:20:00	3546	221	23	110	147	100
2019-02-28 12:25:00	10997	258	61	76	255	100
2019-02-28 12:30:00	10996	302	56	77	213	100
2019-02-28 12:35:00	10997	327	54	72	448	100
2019-02-28 12:40:00	4659	338	22	88	118	100
2019-02-28 12:45:00	5025	315	32	177	96	60
2019-02-28 12:50:00	2597	303	22	76	54	47
2019-02-28 12:55:00	0	288	0	112	27	0
2019-02-28 13:00:00	0	277	0	190	1	0
2019-02-28 13:05:00	-1	270	0	193	1	0
2019-02-28 13:10:00	-3	264	0	177	38	1
2019-02-28 13:15:00	3	260	0	143	1	0
2019-02-28 13:20:00	2	257	0	134	1	0
2019-02-28 13:25:00	4	253	0	128	22	0
2019-02-28 13:30:00	-1	251	0	119	7	0
2019-02-28 13:35:00	-2	248	0	113	2	0
2019-02-28 13:40:00	-12	245	0	108	0	0
2019-02-28 13:45:00	-23	243	0	103	28	0
2019-02-28 13:50:00	7	241	0	100	0	0
2019-02-28 13:55:00	0	239	0	96	0	0
2019-02-28 14:00:00	-2	237	0	94	1	0
2019-02-28 14:05:00	-47	235	0	92	15	1
2019-02-28 14:10:00	0	233	0	90	0	0
2019-02-28 14:15:00	-1	231	0	89	0	0
2019-02-28 14:20:00	0	229	0	87	16	0
2019-02-28 14:25:00	-12	227	0	86	7	0
2019-02-28 14:30:00	0	226	0	85	4	0
2019-02-28 14:35:00	-35	224	0	84	34	1
2019-02-28 14:40:00	5172	224	33	102	416	125
2019-02-28 14:45:00	12775	286	64	62	1891	139
2019-02-28 14:50:00	10649	324	54	63	457	100
2019-02-28 14:55:00	0	315	0	119	24	3
2019-02-28 15:00:00	-17	290	0	149	0	1
2019-02-28 15:05:00	-26	277	0	187	16	2
2019-02-28 15:10:00	7	268	0	176	0	1
2019-02-28 15:15:00	-19	262	0	146	0	1
2019-02-28 15:20:00	30	257	0	128	10	2
2019-02-28 15:25:00	0	0	0	0	0	2
2019-02-28 15:30:00	4788	251	30	146	158	100
2019-02-28 15:35:00	9630	241	51	62	544	132
2019-02-28 15:40:00	12527	329	58	69	1721	132
2019-02-28 15:45:00	12252	353	55	80	1574	147
2019-02-28 15:50:00	15049	382	58	93	3071	156
2019-02-28 15:55:00	11668	404	48	98	1374	119
2019-02-28 16:00:00	11724	399	48	102	1395	114
2019-02-28 16:05:00	10997	389	46	107	711	100
2019-02-28 16:10:00	6210	379	26	125	178	100
2019-02-28 16:15:00	10282	362	44	129	233	100
2019-02-28 16:20:00	5073	358	22	170	164	100
2019-02-28 16:25:00	11059	360	47	108	675	109
2019-02-28 16:30:00	11273	371	46	104	844	109
2019-02-28 16:35:00	11237	379	45	103	811	114
2019-02-28 16:40:00	16151	388	56	104	5032	167
2019-02-28 16:45:00	13753	418	46	100	2357	156
2019-02-28 16:50:00	13764	418	46	108	2431	156
2019-02-28 16:55:00	15461	430	53	111	3290	156
2019-02-28 17:00:00	13765	427	67	82	2326	147
2019-02-28 17:05:00	17265	441	72	74	6382	167
2019-02-28 17:10:00	16186	452	68	132	3797	156
2019-02-28 17:15:00	17179	461	69	198	5091	167
2019-02-28 17:20:00	15590	469	64	215	3349	156
2019-02-28 17:25:00	14704	466	62	199	3039	167
2019-02-28 17:30:00	17345	476	65	184	6334	167
2019-02-28 17:35:00	15612	484	60	199	3473	156
2019-02-28 17:40:00	15024	482	59	229	3069	156
2019-02-28 17:45:00	10998	473	51	244	681	100
2019-02-28 17:50:00	13051	462	56	247	1871	132
2019-02-28 17:55:00	13981	469	58	219	2309	132
2019-02-28 18:00:00	15619	476	60	227	3303	147
2019-02-28 18:05:00	15500	483	59	233	3222	147
2019-02-28 18:10:00	14430	488	56	234	2591	139
2019-02-28 18:15:00	13053	485	53	238	1949	119
2019-02-28 18:20:00	12207	481	52	230	1527	114
2019-02-28 18:25:00	11804	477	51	242	1402	109
2019-02-28 18:30:00	11034	473	50	233	1093	104
2019-02-28 18:35:00	10998	467	50	233	953	100
2019-02-28 18:40:00	10999	464	51	230	957	100
2019-02-28 18:45:00	10997	462	51	229	1009	100
2019-02-28 18:50:00	10997	459	51	244	619	100
2019-02-28 18:55:00	10998	454	51	251	603	100
2019-02-28 19:00:00	10999	453	51	234	804	100
2019-02-28 19:05:00	10998	453	51	228	880	100
2019-02-28 19:10:00	11006	454	51	226	988	100
2019-02-28 19:15:00	11306	456	52	207	1223	104
2019-02-28 19:20:00	11217	457	51	200	1021	109
2019-02-28 19:25:00	10998	455	51	204	897	100
2019-02-28 19:30:00	10999	451	52	215	670	100
2019-02-28 19:35:00	10998	448	52	219	465	100
2019-02-28 19:40:00	11000	445	52	221	706	100
2019-02-28 19:45:00	11684	449	53	213	1419	114
2019-02-28 19:50:00	11069	453	52	198	1012	104
2019-02-28 19:55:00	11139	451	52	216	786	109
2019-02-28 20:00:00	14784	458	59	216	2784	147
2019-02-28 20:05:00	16307	476	60	199	3810	156
2019-02-28 20:10:00	15496	488	57	189	3314	156
2019-02-28 20:15:00	15157	493	56	210	3098	156
2019-02-28 20:20:00	14365	498	53	216	2618	147
2019-02-28 20:25:00	15018	499	54	218	3027	156
2019-02-28 20:30:00	14284	501	53	235	2533	139
2019-02-28 20:35:00	14107	501	52	254	2449	132
2019-02-28 20:40:00	14796	502	53	233	2831	147
2019-02-28 20:45:00	14276	505	52	258	2542	139
2019-02-28 20:50:00	14121	506	52	254	2399	132
2019-02-28 20:55:00	14641	507	52	244	2759	147
2019-02-28 21:00:00	14760	510	52	247	2868	147
2019-02-28 21:05:00	15021	512	52	257	3143	156
2019-02-28 21:10:00	14892	515	51	261	2952	156
2019-02-28 21:15:00	14484	517	50	253	2702	147
2019-02-28 21:20:00	14863	517	51	247	2920	156
2019-02-28 21:25:00	14225	519	50	254	2493	132
2019-02-28 21:30:00	14388	518	50	234	2649	139
2019-02-28 21:35:00	15512	520	52	230	3330	156
2019-02-28 21:40:00	16819	528	53	243	5635	156
2019-02-28 21:45:00	15268	533	50	264	3760	167
2019-02-28 21:50:00	15872	537	50	339	3466	156
2019-02-28 21:55:00	15418	538	49	317	3202	156
2019-02-28 22:00:00	15492	536	50	256	3222	156
2019-02-28 22:05:00	17139	540	52	284	4537	167
2019-02-28 22:10:00	16987	546	51	288	4417	167
2019-02-28 22:15:00	15390	549	48	264	3362	167
2019-02-28 22:20:00	14420	543	47	274	2553	147
2019-02-28 22:25:00	14138	542	47	278	2398	139
2019-02-28 22:30:00	14104	538	47	247	2429	132
2019-02-28 22:35:00	14119	536	47	258	2453	132
2019-02-28 22:40:00	14109	536	47	271	2447	132
2019-02-28 22:45:00	14106	536	47	274	2455	132
2019-02-28 22:50:00	14120	536	47	260	2469	132
2019-02-28 22:55:00	14104	535	47	241	2457	132
2019-02-28 23:00:00	14147	535	47	235	2478	132
2019-02-28 23:05:00	14194	535	47	248	2495	132
2019-02-28 23:10:00	14129	535	47	254	2487	132
2019-02-28 23:15:00	14119	535	47	263	2478	132
2019-02-28 23:20:00	14103	535	47	267	2461	132
2019-02-28 23:25:00	14047	535	46	277	2429	132
2019-02-28 23:30:00	14023	535	46	299	2426	132
2019-02-28 23:35:00	14425	536	47	306	2615	139
2019-02-28 23:40:00	14133	537	46	302	2472	139
2019-02-28 23:45:00	13043	535	44	309	1902	125
2019-02-28 23:50:00	12741	532	44	317	1710	119
2019-02-28 23:55:00	12837	530	44	307	1750	125
2019-03-01	17350	583	50	41	7323	167
2019-03-01 00:05:00	17343	583	50	43	7336	167
2019-03-01 00:10:00	17352	583	50	41	7309	167
2019-03-01 00:15:00	17348	583	50	42	7324	167
2019-03-01 00:20:00	17343	583	49	43	7331	167
2019-03-01 00:25:00	17348	584	49	41	7332	156
2019-03-01 00:30:00	17349	584	50	41	7299	156
2019-03-01 00:35:00	4582	576	29	49	887	167
2019-03-01 00:40:00	91	544	23	142	101	1
2019-03-01 00:45:00	89	524	23	168	105	1
2019-03-01 00:50:00	98	510	24	155	100	2
2019-03-01 00:55:00	86	499	24	145	101	1
2019-03-01 01:00:00	73	490	24	140	105	2
2019-03-01 01:05:00	55	481	25	138	85	1
2019-03-01 01:10:00	61	474	25	154	59	1
2019-03-01 01:15:00	20	469	26	131	53	1
2019-03-01 01:20:00	-8	464	27	107	50	3
2019-03-01 01:25:00	-6	459	27	114	54	3
2019-03-01 01:30:00	-6	454	28	130	55	0
2019-03-01 01:35:00	-4	450	29	170	50	5
2019-03-01 01:40:00	-6	446	30	222	54	2
2019-03-01 01:45:00	-4	441	30	219	56	1
2019-03-01 01:50:00	-1	437	30	200	55	0
2019-03-01 01:55:00	-9	433	31	206	61	0
2019-03-01 02:00:00	-9	428	31	209	69	0
2019-03-01 02:05:00	2	424	32	193	60	3
2019-03-01 02:10:00	-10	420	32	218	60	3
2019-03-01 02:15:00	-19	416	33	219	72	0
2019-03-01 02:20:00	-55	412	33	196	60	2
2019-03-01 02:25:00	-15	408	33	201	55	1
2019-03-01 02:30:00	-11	404	33	191	65	0
2019-03-01 02:35:00	-40	400	34	206	50	1
2019-03-01 02:40:00	-47	396	34	230	50	1
2019-03-01 02:45:00	-34	392	34	240	65	2
2019-03-01 02:50:00	-65	389	35	240	50	1
2019-03-01 02:55:00	-23	385	35	212	50	1
2019-03-01 03:00:00	-62	382	35	208	64	1
2019-03-01 03:05:00	-42	378	36	214	55	1
2019-03-01 03:10:00	-65	375	36	226	60	1
2019-03-01 03:15:00	-62	372	36	235	71	1
2019-03-01 03:20:00	-75	369	36	224	60	1
2019-03-01 03:25:00	-33	366	37	230	60	0
2019-03-01 03:30:00	0	362	37	239	68	0
2019-03-01 03:35:00	30	359	37	258	62	1
2019-03-01 03:40:00	-3	356	37	242	60	0
2019-03-01 03:45:00	-4	353	38	225	66	2
2019-03-01 03:50:00	-11	350	38	207	58	1
2019-03-01 03:55:00	-12	348	39	197	50	4
2019-03-01 04:00:00	-4	345	39	193	54	2
2019-03-01 04:05:00	-10	343	40	193	55	3
2019-03-01 04:10:00	0	340	40	182	50	0
2019-03-01 04:15:00	-3	337	40	176	52	2
2019-03-01 04:20:00	-14	334	41	189	58	5
2019-03-01 04:25:00	-6	332	41	196	50	2
2019-03-01 04:30:00	-19	329	41	219	55	1
2019-03-01 04:35:00	2	327	41	221	69	2
2019-03-01 04:40:00	-7	324	41	242	60	2
2019-03-01 04:45:00	-6	322	42	246	60	4
2019-03-01 04:50:00	-8	320	41	208	72	2
2019-03-01 04:55:00	-7	318	14	199	22	2
2019-03-01 05:00:00	-42	316	0	281	3	1
2019-03-01 05:05:00	-7	314	0	236	37	2
2019-03-01 05:10:00	-9	312	0	205	7	2
2019-03-01 05:15:00	41	310	0	211	10	2
2019-03-01 05:20:00	0	308	0	181	29	1
2019-03-01 05:25:00	44	305	0	166	0	2
2019-03-01 05:30:00	59	304	0	153	0	1
2019-03-01 05:35:00	45	301	0	144	31	3
2019-03-01 05:40:00	0	299	0	136	0	4
2019-03-01 05:45:00	-9	298	0	128	0	4
2019-03-01 05:50:00	-9	296	0	122	29	3
2019-03-01 05:55:00	0	294	0	115	5	1
2019-03-01 06:00:00	9	292	0	110	12	4
2019-03-01 06:05:00	2	290	0	105	28	1
2019-03-01 06:10:00	0	288	0	101	10	3
2019-03-01 06:15:00	-6	287	0	98	10	3
2019-03-01 06:20:00	7	285	0	94	19	2
2019-03-01 06:25:00	-9	284	0	91	15	2
2019-03-01 06:30:00	9	282	0	89	1	3
2019-03-01 06:35:00	33	281	0	86	4	4
2019-03-01 06:40:00	40	279	0	84	18	4
2019-03-01 06:45:00	10	277	0	86	0	2
2019-03-01 06:50:00	-5	276	0	84	0	6
2019-03-01 06:55:00	0	274	0	80	28	3
2019-03-01 07:00:00	-11	273	0	79	0	5
2019-03-01 07:05:00	2	271	0	78	0	2
2019-03-01 07:10:00	-4	269	0	76	39	2
2019-03-01 07:15:00	-4	268	0	75	4	2
2019-03-01 07:20:00	-9	267	0	74	4	3
2019-03-01 07:25:00	66	265	0	74	28	3
2019-03-01 07:30:00	14	264	0	74	2	2
2019-03-01 07:35:00	55	263	0	77	1	2
2019-03-01 07:40:00	-14	261	0	80	11	3
2019-03-01 07:45:00	74	260	0	81	19	3
2019-03-01 07:50:00	-12	259	0	80	0	2
2019-03-01 07:55:00	-15	257	0	77	0	2
2019-03-01 08:00:00	-8	256	0	75	26	5
2019-03-01 08:05:00	0	255	0	75	0	1
2019-03-01 08:10:00	-15	253	0	76	0	3
2019-03-01 08:15:00	-1	252	0	76	28	2
2019-03-01 08:20:00	5412	252	30	111	452	156
2019-03-01 08:25:00	17329	315	62	47	7445	167
2019-03-01 08:30:00	17330	385	54	46	7412	167
2019-03-01 08:35:00	17357	427	50	53	7422	167
2019-03-01 08:40:00	17343	450	70	77	7395	167
2019-03-01 08:45:00	17338	460	66	81	7415	167
2019-03-01 08:50:00	17358	469	63	109	7419	167
2019-03-01 08:55:00	17322	478	61	129	7409	167
2019-03-01 09:00:00	17358	487	59	137	7499	167
2019-03-01 09:05:00	17320	495	58	143	7481	167
2019-03-01 09:10:00	17360	503	56	149	7423	167
2019-03-01 09:15:00	17332	511	55	171	7510	167
2019-03-01 09:20:00	17342	518	54	225	7518	167
2019-03-01 09:25:00	17339	525	52	270	7421	167
2019-03-01 09:30:00	17322	532	51	279	7474	167
2019-03-01 09:35:00	17351	539	50	288	7433	167
2019-03-01 09:40:00	17332	545	49	287	7420	167
2019-03-01 09:45:00	17326	550	48	275	7342	167
2019-03-01 09:50:00	17314	556	48	261	7469	167
2019-03-01 09:55:00	17343	561	48	241	7427	167
2019-03-01 10:00:00	17186	566	48	112	6809	167
2019-03-01 10:05:00	17240	570	49	88	7358	156
2019-03-01 10:10:00	17336	573	49	97	7437	167
2019-03-01 10:15:00	17269	576	49	143	7051	167
2019-03-01 10:20:00	17270	577	49	145	6944	167
2019-03-01 10:25:00	17156	577	49	147	6234	156
2019-03-01 10:30:00	16593	577	48	153	4305	156
2019-03-01 10:35:00	17257	576	49	155	6488	167
2019-03-01 10:40:00	17255	579	49	147	6293	167
2019-03-01 10:45:00	17192	581	49	147	5442	167
2019-03-01 10:50:00	17144	581	49	146	5722	167
2019-03-01 10:55:00	16665	582	48	146	5127	156
2019-03-01 11:00:00	16537	578	48	160	4459	167
2019-03-01 11:05:00	16731	579	48	145	4443	156
2019-03-01 11:10:00	16404	576	48	164	4389	167
2019-03-01 11:15:00	16044	573	47	173	4014	167
2019-03-01 11:20:00	14504	572	44	175	2838	156
2019-03-01 11:25:00	4282	556	28	149	227	125
2019-03-01 11:30:00	17046	555	48	222	6442	167
2019-03-01 11:35:00	15117	565	45	155	3896	167
2019-03-01 11:40:00	16300	571	47	150	4076	167
2019-03-01 11:45:00	16655	573	48	142	5191	167
2019-03-01 11:50:00	17338	574	49	130	5459	167
2019-03-01 11:55:00	15253	574	45	175	3247	156
2019-03-01 12:00:00	15403	570	46	177	3368	156
2019-03-01 12:05:00	16695	573	48	136	4124	156
2019-03-01 12:10:00	14976	574	45	172	3081	156
2019-03-01 12:15:00	15426	567	46	166	3390	156
2019-03-01 12:20:00	14072	565	43	192	2631	156
2019-03-01 12:25:00	12727	565	41	188	1724	147
2019-03-01 12:30:00	16104	565	46	178	4122	156
2019-03-01 12:35:00	16300	568	47	167	5548	167
2019-03-01 12:40:00	15691	575	46	134	3937	167
2019-03-01 12:45:00	15626	569	46	166	3666	167
2019-03-01 12:50:00	15971	570	46	163	4689	167
2019-03-01 12:55:00	16775	576	48	150	4390	167
2019-03-01 13:00:00	17256	579	49	165	6135	167
2019-03-01 13:05:00	14858	578	44	138	3061	156
2019-03-01 13:10:00	17033	575	49	183	5663	156
2019-03-01 13:15:00	16996	580	48	146	4971	156
2019-03-01 13:20:00	15571	578	46	148	5895	156
2019-03-01 13:25:00	17230	583	49	148	7012	167
2019-03-01 13:30:00	16739	582	48	150	4345	167
2019-03-01 13:35:00	17310	583	49	149	6787	167
2019-03-01 13:40:00	16771	582	48	150	5796	167
2019-03-01 13:45:00	17301	586	49	155	7501	167
2019-03-01 13:50:00	15841	587	47	128	4010	156
2019-03-01 13:55:00	17296	583	49	150	6905	167
2019-03-01 14:00:00	15121	587	45	120	4172	156
2019-03-01 14:05:00	17271	583	49	130	9519	167
2019-03-01 14:10:00	17285	590	50	122	9721	167
2019-03-01 14:15:00	17333	592	50	121	9746	167
2019-03-01 14:20:00	15738	590	47	120	3689	156
2019-03-01 14:25:00	13277	577	42	178	2018	147
2019-03-01 14:30:00	13360	567	42	193	2060	147
2019-03-01 14:35:00	14616	566	44	189	2733	156
2019-03-01 14:40:00	10990	554	38	186	402	100
2019-03-01 14:45:00	11141	545	38	185	873	104
2019-03-01 14:50:00	11611	539	39	193	1278	132
2019-03-01 14:55:00	11145	537	38	196	892	109
2019-03-01 15:00:00	13076	536	42	230	2011	147
2019-03-01 15:05:00	14981	543	45	257	2933	156
2019-03-01 15:10:00	15231	551	45	267	3076	147
2019-03-01 15:15:00	13579	555	41	256	2214	139
2019-03-01 15:20:00	13276	552	41	246	2077	147
2019-03-01 15:25:00	16089	551	46	255	5014	167
2019-03-01 15:30:00	15135	564	44	222	3159	156
2019-03-01 15:35:00	12732	559	40	207	1869	125
2019-03-01 15:40:00	13557	555	42	212	2300	156
2019-03-01 15:45:00	12722	554	40	207	1781	147
2019-03-01 15:50:00	12837	550	41	218	1810	147
2019-03-02 10:30:00	11048	543	38	182	569	109
2019-03-02 10:35:00	17250	599	50	125	11634	167
2019-03-02 10:40:00	17236	600	50	127	11712	167
2019-03-02 10:45:00	17242	600	50	129	10914	167
2019-03-02 10:50:00	17224	600	50	128	11417	167
2019-03-02 10:55:00	17267	600	50	131	10605	167
2019-03-02 11:00:00	17169	600	50	129	11933	167
2019-03-02 11:05:00	17172	600	50	133	10278	167
2019-03-02 11:10:00	17348	599	50	132	10089	167
2019-03-02 11:15:00	17167	600	50	134	12040	167
2019-03-02 11:20:00	17258	600	50	136	10202	167
2019-03-02 11:25:00	17136	601	50	137	11573	167
2019-03-02 11:30:00	17055	601	50	140	11832	167
2019-03-02 11:35:00	17352	602	50	144	12242	167
2019-03-02 11:40:00	17374	603	51	145	12264	167
2019-03-02 11:45:00	17292	603	50	145	12185	167
2019-03-02 11:50:00	17180	603	50	148	11854	167
2019-03-02 11:55:00	17139	602	50	150	11066	167
2019-03-02 12:00:00	17307	603	50	150	12259	167
2019-03-02 12:05:00	17339	603	50	153	12204	167
2019-03-02 12:10:00	17312	604	50	154	12199	167
2019-03-02 12:15:00	17245	604	50	155	12128	167
2019-03-02 12:20:00	17307	604	50	157	12158	167
2019-03-02 12:25:00	17092	604	50	159	11283	156
2019-03-02 12:30:00	17315	603	50	161	12243	167
2019-03-02 12:35:00	17333	604	50	162	12274	167
2019-03-02 12:40:00	17379	604	50	165	12313	167
2019-03-02 12:45:00	9895	602	38	163	4941	167
2019-03-02 12:50:00	-121	572	23	153	150	7
2019-03-02 12:55:00	-248	549	23	162	150	5
2019-03-02 13:00:00	25	534	23	162	158	13
2019-03-02 13:05:00	14082	527	43	230	5035	167
2019-03-02 13:10:00	17297	561	48	181	12262	167
2019-03-02 13:15:00	17300	579	49	152	12289	167
2019-03-02 13:20:00	17331	588	49	155	12243	167
2019-03-02 13:25:00	17173	593	49	157	12236	167
2019-03-02 13:30:00	17315	596	49	160	12254	167
2019-03-02 13:35:00	17295	599	50	161	12222	167
2019-03-02 13:40:00	17330	601	50	163	12244	167
2019-03-02 13:45:00	17356	602	50	165	12257	167
2019-03-02 13:50:00	17260	603	50	164	12277	167
2019-03-02 13:55:00	17284	603	50	165	12236	167
2019-03-02 14:00:00	17282	601	50	164	8412	167
2019-03-02 14:05:00	17321	602	50	163	12243	167
2019-03-02 14:10:00	17340	603	50	166	12268	167
2019-03-02 14:15:00	17283	604	49	166	12287	167
2019-03-02 14:20:00	17336	604	50	166	12261	167
2019-03-02 14:25:00	17217	604	49	166	11498	167
2019-03-02 14:30:00	17331	604	50	167	12222	167
2019-03-02 14:35:00	17292	605	49	167	12262	167
2019-03-02 14:40:00	17233	605	49	168	12250	167
2019-03-02 14:45:00	17342	605	50	167	12307	167
2019-03-02 14:50:00	17148	605	49	167	10975	167
2019-03-02 14:55:00	17241	605	49	167	12096	167
2019-03-02 15:00:00	17190	605	49	167	11772	167
2019-03-02 15:05:00	13346	603	43	165	7010	167
2019-03-02 15:10:00	15083	582	45	164	6766	167
2019-03-02 15:15:00	17244	593	50	165	12155	167
2019-03-02 15:20:00	17267	598	50	161	12075	167
2019-03-02 15:25:00	17108	600	49	164	11759	167
2019-03-02 15:30:00	17214	600	50	162	10507	167
2019-03-02 15:35:00	17190	602	50	161	11990	167
2019-03-02 15:40:00	17079	603	50	163	11441	167
2019-03-02 15:45:00	8722	592	35	152	1381	167
2019-03-02 15:50:00	17269	587	49	164	12124	167
2019-03-02 15:55:00	8005	586	34	151	1571	167
2019-03-02 16:00:00	17120	583	49	157	11475	167
2019-03-02 16:05:00	17281	592	50	153	11240	167
2019-03-02 16:10:00	17117	596	49	155	11474	167
2019-03-02 16:15:00	17123	598	49	155	12035	167
2019-03-02 16:20:00	17216	599	50	156	11793	167
2019-03-02 16:25:00	17218	601	50	157	11853	167
2019-03-02 16:30:00	17309	600	50	156	8099	167
2019-03-02 16:35:00	17318	598	50	151	7151	167
2019-03-02 16:40:00	17280	597	49	145	11746	167
2019-03-02 16:45:00	17049	600	50	154	11724	156
2019-03-02 16:50:00	17158	599	50	153	9912	167
2019-03-02 16:55:00	17176	599	49	150	9185	167
2019-03-02 17:00:00	17000	596	49	145	6538	167
2019-03-02 17:05:00	17183	594	49	141	6775	167
2019-03-02 17:10:00	17332	593	49	138	8319	167
2019-03-02 17:15:00	17310	596	49	138	9095	167
2019-03-02 17:20:00	17151	598	49	140	11530	167
2019-03-02 17:25:00	17256	600	49	141	11964	167
2019-03-02 17:30:00	17174	601	50	144	11243	156
2019-03-02 17:35:00	17251	600	50	141	10128	167
2019-03-02 17:40:00	17186	600	50	140	10628	167
2019-03-02 17:45:00	17094	597	49	135	8990	167
2019-03-02 17:50:00	17331	598	50	135	9391	167
2019-03-02 17:55:00	17349	597	50	133	7597	167
2019-03-02 18:00:00	17352	596	50	130	7615	167
2019-03-02 18:05:00	17344	595	50	127	6131	156
2019-03-02 18:10:00	17288	592	49	122	5988	167
2019-03-02 18:15:00	17256	591	49	121	5382	167
2019-03-02 18:20:00	17290	590	50	118	5292	167
2019-03-02 18:25:00	17348	590	50	116	6572	167
2019-03-02 18:30:00	17348	590	50	132	6358	156
2019-03-02 18:35:00	17334	589	49	137	5829	167
2019-03-02 18:40:00	17338	588	49	138	5529	167
2019-03-02 18:45:00	16503	586	48	138	3987	156
2019-03-02 18:50:00	17348	585	49	139	5770	167
2019-03-02 18:55:00	17350	589	49	137	8848	156
2019-03-02 19:00:00	17345	592	49	142	8551	156
2019-03-02 19:05:00	17353	592	49	143	7696	167
2019-03-02 19:10:00	17349	593	49	142	7563	167
2019-03-02 19:15:00	17351	593	49	142	8258	167
2019-03-02 19:20:00	17347	594	49	144	8046	167
2019-03-02 19:25:00	17339	594	49	143	7346	167
2019-03-02 19:30:00	17191	592	49	143	4905	167
2019-03-02 19:35:00	17306	589	49	140	5044	167
2019-03-02 19:40:00	17353	589	49	141	6258	167
2019-03-02 19:45:00	17352	590	49	141	6860	167
2019-03-02 19:50:00	17322	591	49	109	5974	167
2019-03-02 19:55:00	16759	590	48	104	4404	156
2019-03-02 20:00:00	14402	582	44	128	2578	156
2019-03-02 20:05:00	14213	578	43	157	2627	156
2019-03-02 20:10:00	12686	567	40	182	1721	125
2019-03-02 20:15:00	12888	560	41	184	1833	132
2019-03-02 20:20:00	14924	558	44	201	2856	147
2019-03-02 20:25:00	15850	562	45	199	3423	147
2019-03-02 20:30:00	15637	567	45	143	3378	156
2019-03-02 20:35:00	14705	567	44	153	2817	147
2019-03-02 20:40:00	15761	564	45	165	3408	156
2019-03-02 20:45:00	12786	563	40	191	1866	132
2019-03-02 20:50:00	16620	563	47	152	4088	167
2019-03-02 20:55:00	17351	573	48	121	6504	167
2019-03-02 21:00:00	16908	578	48	108	4766	156
2019-03-02 21:05:00	14533	574	44	112	2759	147
2019-03-02 21:10:00	12210	561	40	183	1572	132
2019-03-02 21:15:00	15551	560	45	211	3281	156
2019-03-02 21:20:00	16864	568	47	158	4205	156
2019-03-02 21:25:00	17347	575	49	125	6031	167
2019-03-02 21:30:00	17349	579	49	134	5465	167
2019-03-02 21:35:00	17356	582	49	127	6538	167
2019-03-02 21:40:00	17327	585	49	107	6610	167
2019-03-02 21:45:00	15797	581	46	113	3793	156
2019-03-02 21:50:00	17355	582	49	129	7045	167
2019-03-02 21:55:00	17348	585	49	110	6620	167
2019-03-02 22:00:00	17198	586	48	109	5027	156
2019-03-02 22:05:00	14306	580	43	108	2570	147
2019-03-02 22:10:00	13813	569	42	185	2302	139
2019-03-02 22:15:00	15487	568	45	165	3243	156
2019-03-02 22:20:00	16729	571	47	122	4772	167
2019-03-02 22:25:00	15635	578	46	113	4454	167
2019-03-02 22:30:00	16768	572	48	130	4364	156
2019-03-02 22:35:00	17093	578	48	131	4783	167
2019-03-02 22:40:00	16550	577	47	149	4618	167
2019-03-02 22:45:00	17354	582	49	125	7826	167
2019-03-02 22:50:00	17349	586	49	108	8181	167
2019-03-02 22:55:00	17348	588	49	109	6792	167
2019-03-02 23:00:00	17100	587	49	109	5164	167
2019-03-02 23:05:00	16595	584	48	109	4316	167
2019-03-02 23:10:00	16279	579	47	151	3773	156
2019-03-02 23:15:00	17364	581	49	141	7340	167
2019-03-02 23:20:00	17344	587	49	90	8247	167
2019-03-02 23:25:00	17345	590	49	79	9668	167
2019-03-02 23:30:00	16569	590	48	76	4770	167
2019-03-02 23:35:00	12688	577	41	143	1695	132
2019-03-02 23:40:00	11385	560	38	169	1020	114
2019-03-02 23:45:00	11425	550	38	180	1054	125
2019-03-02 23:50:00	14142	550	42	235	2357	147
2019-03-02 23:55:00	15627	554	44	260	3286	156
2019-03-03	12477	555	39	212	1634	125
2019-03-03 00:05:00	13756	552	42	217	2237	132
2019-03-03 00:10:00	13201	551	41	218	1949	125
2019-03-03 00:15:00	11546	547	38	199	1298	114
2019-03-03 00:20:00	11957	543	39	210	1389	119
2019-03-03 00:25:00	10999	534	38	197	345	100
2019-03-03 00:30:00	11177	526	38	196	973	104
2019-03-03 00:35:00	5665	520	30	178	221	100
2019-03-03 00:40:00	6420	505	32	188	115	78
2019-03-03 00:45:00	7145	497	34	181	100	89
2019-03-03 00:50:00	-50	488	24	189	96	1
2019-03-03 00:55:00	2868	479	28	183	106	93
2019-03-03 01:00:00	10992	480	41	176	428	100
2019-03-03 01:05:00	11428	488	41	176	1211	114
2019-03-03 01:10:00	11049	497	41	175	751	104
2019-03-03 01:15:00	10998	492	41	176	395	100
2019-03-03 01:20:00	10998	489	41	176	411	100
2019-03-03 01:25:00	11000	488	41	175	487	100
2019-03-03 01:30:00	10999	487	42	174	542	100
2019-03-03 01:35:00	10996	488	42	174	615	100
2019-03-03 01:40:00	10995	486	42	173	440	100
2019-03-03 01:45:00	10998	483	42	155	360	100
2019-03-03 01:50:00	10997	481	44	124	308	100
2019-03-03 01:55:00	3884	476	32	253	116	100
2019-03-03 02:00:00	10998	473	44	335	324	100
2019-03-03 02:05:00	10998	474	44	339	402	100
2019-03-03 02:10:00	10998	475	44	356	287	100
2019-03-03 02:15:00	10998	474	44	369	313	100
2019-03-03 02:20:00	10998	473	44	367	379	100
2019-03-03 02:25:00	11000	473	45	352	298	100
2019-03-03 02:30:00	10998	472	45	356	257	100
2019-03-03 02:35:00	11003	470	45	375	248	100
2019-03-03 02:40:00	10997	470	45	376	334	100
2019-03-03 02:45:00	10999	471	45	372	543	100
2019-03-03 02:50:00	7842	475	39	369	456	100
2019-03-03 02:55:00	124	465	27	377	50	2
2019-03-03 03:00:00	112	454	28	369	51	2
2019-03-03 03:05:00	-19	446	29	317	51	1
2019-03-03 03:10:00	0	440	30	247	50	0
2019-03-03 03:15:00	1	434	31	223	50	0
2019-03-03 03:20:00	9	429	32	217	58	0
2019-03-03 03:25:00	145	425	32	217	50	3
2019-03-03 03:30:00	265	421	32	217	50	3
2019-03-03 03:35:00	223	416	32	233	50	3
2019-03-03 03:40:00	171	413	33	251	57	2
2019-03-03 03:45:00	172	409	33	273	50	2
2019-03-03 03:50:00	166	405	33	283	60	2
2019-03-03 03:55:00	98	402	33	272	60	2
2019-03-03 04:00:00	117	399	34	283	60	1
2019-03-03 04:05:00	93	396	34	295	67	1
2019-03-03 04:10:00	74	393	34	289	60	2
2019-03-03 04:15:00	74	390	35	281	54	1
2019-03-03 04:20:00	-8	387	35	270	50	1
2019-03-03 04:25:00	-7	384	36	248	55	0
2019-03-03 04:30:00	3	381	37	227	51	0
2019-03-03 04:35:00	81	378	37	234	50	1
2019-03-03 04:40:00	58	375	37	225	50	1
2019-03-03 04:45:00	48	372	37	221	50	1
2019-03-03 04:50:00	20	369	38	215	61	1
2019-03-03 04:55:00	-8	366	39	203	50	0
2019-03-03 05:00:00	-2	363	39	194	50	1
2019-03-03 05:05:00	2	360	39	193	50	0
2019-03-03 05:10:00	-3	358	40	200	50	0
2019-03-03 05:15:00	-6	355	40	208	61	0
2019-03-03 05:20:00	-3	353	40	201	50	0
2019-03-03 05:25:00	0	350	41	191	50	0
2019-03-03 05:30:00	-5	348	41	189	60	0
2019-03-03 05:35:00	-2	345	41	180	60	0
2019-03-03 05:40:00	-5	343	41	173	69	0
2019-03-03 05:45:00	-6	341	42	167	60	1
2019-03-03 05:50:00	-2	339	42	158	51	0
2019-03-03 05:55:00	0	336	42	157	50	1
2019-03-03 06:00:00	6602	335	56	164	639	132
2019-03-03 06:05:00	14102	374	67	209	2463	132
2019-03-03 06:10:00	14093	404	64	226	2467	132
2019-03-03 06:15:00	14118	423	62	241	2468	132
2019-03-03 06:20:00	14091	436	60	233	2471	132
2019-03-03 06:25:00	13551	446	58	263	2235	132
2019-03-03 06:30:00	11206	445	53	255	1201	109
2019-03-03 06:35:00	12757	444	56	261	1725	119
2019-03-03 06:40:00	12274	449	54	269	1524	114
2019-03-03 06:45:00	13987	454	57	271	2315	132
2019-03-03 06:50:00	14097	463	57	271	2399	132
2019-03-03 06:55:00	14071	469	56	270	2399	132
2019-03-03 07:00:00	14103	474	55	282	2418	132
2019-03-03 07:05:00	14098	479	54	300	2388	132
2019-03-03 07:10:00	14117	483	54	301	2379	132
2019-03-03 07:15:00	14117	487	53	309	2402	132
2019-03-03 07:20:00	14112	490	53	301	2392	132
2019-03-03 07:25:00	14104	493	52	314	2371	132
2019-03-03 07:30:00	14113	496	51	329	2423	132
2019-03-03 07:35:00	14106	499	51	338	2395	132
2019-03-03 07:40:00	14103	502	50	338	2415	132
2019-03-03 07:45:00	14100	505	50	349	2409	132
2019-03-03 07:50:00	14099	508	49	352	2399	132
2019-03-03 07:55:00	14107	510	49	390	2413	132
2019-03-03 08:00:00	14100	514	48	395	2382	132
2019-03-03 08:05:00	14099	517	47	391	2419	132
2019-03-03 08:10:00	14109	520	47	390	2459	132
2019-03-03 08:15:00	14094	524	46	414	2453	132
2019-03-03 08:20:00	13580	526	45	389	2220	132
2019-03-03 08:25:00	13950	529	46	383	2366	132
2019-03-03 08:30:00	13988	531	45	410	2366	132
2019-03-03 08:35:00	14103	534	45	405	2401	132
2019-03-03 08:40:00	14116	537	45	415	2427	132
2019-03-03 08:45:00	14027	540	44	418	2446	132
2019-03-03 08:50:00	14103	542	44	424	2443	132
2019-03-03 08:55:00	13861	544	43	424	2299	132
2019-03-03 09:00:00	14892	546	45	438	2983	156
2019-03-03 09:05:00	13999	553	42	450	2544	156
2019-03-03 09:10:00	12698	548	41	436	1720	139
2019-03-03 09:15:00	12508	548	40	439	1695	132
2019-03-03 09:20:00	17199	557	47	440	5238	167
2019-03-03 09:25:00	17307	570	47	354	5811	167
2019-03-03 09:30:00	17296	577	48	166	6287	167
2019-03-03 09:35:00	17126	580	48	164	5229	167
2019-03-03 09:40:00	17295	583	49	155	7686	167
2019-03-03 09:45:00	17321	585	49	148	6533	167
2019-03-03 09:50:00	17355	586	49	120	7824	167
2019-03-03 09:55:00	17331	590	49	104	7250	167
2019-03-03 10:00:00	17353	590	50	101	6615	167
2019-03-03 10:05:00	17321	590	49	98	8572	167
2019-03-03 10:10:00	17311	591	49	101	8543	167
2019-03-03 10:15:00	17303	592	49	100	9021	167
2019-03-03 10:20:00	17272	594	49	101	10585	167
2019-03-03 10:25:00	17245	595	50	106	9369	167
2019-03-03 10:30:00	17307	592	50	103	6874	167
2019-03-03 10:35:00	17269	593	49	102	10009	167
2019-03-03 10:40:00	17258	594	49	103	10757	167
2019-03-03 10:45:00	17233	595	49	104	9668	167
2019-03-03 10:50:00	17301	594	49	105	7610	167
2019-03-03 10:55:00	17300	593	49	105	9004	167
2019-03-03 11:00:00	17309	593	49	105	8917	167
2019-03-03 11:05:00	17317	592	50	106	6635	167
2019-03-03 11:10:00	17290	591	49	104	6057	167
2019-03-03 11:15:00	17321	589	50	104	7025	167
2019-03-03 11:20:00	17269	592	49	105	10082	167
2019-03-03 11:25:00	17351	593	50	108	8875	167
2019-03-03 11:30:00	16562	592	48	108	4145	156
2019-03-03 11:35:00	17303	589	49	105	10006	167
2019-03-03 11:40:00	17321	593	50	111	9497	167
2019-03-03 11:45:00	16922	592	49	108	5936	167
2019-03-03 11:50:00	17347	591	49	104	8980	167
2019-03-03 11:55:00	17332	592	49	108	7348	167
2019-03-03 12:00:00	17284	591	50	106	7297	167
2019-03-03 12:05:00	16773	591	49	108	5701	167
2019-03-03 12:10:00	16791	584	48	147	5953	156
2019-03-03 12:15:00	17337	587	49	126	6432	167
2019-03-03 12:20:00	17190	587	49	131	5425	167
2019-03-03 12:25:00	15784	585	46	130	3609	156
2019-03-03 12:30:00	15616	579	46	130	3432	156
2019-03-03 12:35:00	14648	575	44	159	2845	147
2019-03-03 12:40:00	16417	574	47	156	4492	156
2019-03-03 12:45:00	15403	574	45	184	3312	167
2019-03-03 12:50:00	17220	577	48	144	4744	167
2019-03-03 12:55:00	16015	579	46	170	3690	156
2019-03-03 13:00:00	16351	575	47	176	4462	167
2019-03-03 13:05:00	16791	579	48	174	4688	156
2019-03-03 13:10:00	14872	578	44	161	2918	147
2019-03-03 13:15:00	17040	575	48	168	4685	156
2019-03-03 13:20:00	16646	580	47	163	4292	156
2019-03-03 13:25:00	16945	581	48	156	4851	167
2019-03-03 13:30:00	16781	581	48	141	4596	167
2019-03-03 13:35:00	15574	580	46	146	3344	156
2019-03-03 13:40:00	15886	574	46	171	3602	156
2019-03-03 13:45:00	14446	576	43	178	2772	156
2019-03-03 13:50:00	16321	572	47	188	3947	167
2019-03-03 13:55:00	16771	576	48	176	4200	156
2019-03-03 14:00:00	15689	578	46	175	3472	156
2019-03-03 14:05:00	14827	574	44	179	2909	156
2019-03-03 14:10:00	13159	567	41	196	2004	139
2019-03-03 14:15:00	13895	564	42	206	2424	147
2019-03-03 14:20:00	14543	560	44	205	2754	156
2019-03-03 14:25:00	16091	567	46	180	3623	156
2019-03-03 14:30:00	15202	571	44	181	3115	156
2019-03-03 14:35:00	13491	567	42	207	2140	139
2019-03-03 14:40:00	13803	563	42	205	2322	147
2019-03-03 14:45:00	14338	563	43	209	2622	139
2019-03-03 14:50:00	13106	562	41	205	2071	139
2019-03-03 14:55:00	14670	558	44	213	2801	147
2019-03-03 15:00:00	12971	560	41	208	1916	125
2019-03-03 15:05:00	14204	558	43	221	2520	139
2019-03-03 15:10:00	13859	558	42	221	2317	139
2019-03-03 15:15:00	15487	560	45	224	3317	156
2019-03-03 15:20:00	15085	567	44	227	3048	147
2019-03-03 15:25:00	14568	567	43	224	2826	156
2019-03-03 15:30:00	12755	563	40	212	1793	132
2019-03-03 15:35:00	12214	559	39	205	1602	125
2019-03-03 15:40:00	13051	555	41	213	1972	132
2019-03-03 15:45:00	14559	556	43	235	2680	139
2019-03-03 15:50:00	16388	563	46	235	3895	156
2019-03-03 15:55:00	14495	566	43	229	2660	139
2019-03-03 16:00:00	14980	565	44	225	3075	156
2019-03-03 16:05:00	12908	564	40	217	1980	139
2019-03-03 16:10:00	14320	561	43	225	2591	147
2019-03-03 16:15:00	15119	562	44	225	3216	167
2019-03-03 16:20:00	13813	564	42	224	2372	147
2019-03-03 16:25:00	13372	561	41	216	2164	139
2019-03-03 16:30:00	14018	561	42	220	2525	147
2019-03-03 16:35:00	13144	557	41	214	2052	132
2019-03-03 16:40:00	13325	556	41	215	2119	132
2019-03-03 16:45:00	12477	556	40	209	1748	132
2019-03-03 16:50:00	13732	553	42	233	2316	139
2019-03-03 16:55:00	15397	558	44	243	3252	147
2019-03-03 17:00:00	15228	562	44	242	3131	156
2019-03-03 17:05:00	14559	566	43	234	2739	147
2019-03-03 17:10:00	14794	564	43	231	2853	139
2019-03-03 17:15:00	15643	568	45	220	3463	156
2019-03-03 17:20:00	14190	569	42	211	2551	147
2019-03-03 17:25:00	13676	564	42	210	2253	139
2019-03-03 17:30:00	13312	561	41	208	2139	132
2019-03-03 17:35:00	14136	560	43	212	2499	139
2019-03-03 17:40:00	11807	557	39	197	1430	119
2019-03-03 17:45:00	12532	552	40	214	1647	119
2019-03-03 17:50:00	12289	550	40	218	1534	119
2019-03-03 17:55:00	12013	547	39	218	1439	119
2019-03-03 18:00:00	13469	548	42	246	2080	139
2019-03-03 18:05:00	13807	549	42	250	2211	139
2019-03-03 18:10:00	12297	550	39	236	1617	125
2019-03-03 18:15:00	12863	546	40	238	1840	132
2019-03-03 18:20:00	14045	549	42	249	2349	139
2019-03-03 18:25:00	13578	551	41	249	2132	139
2019-03-03 18:30:00	13003	549	41	242	1907	132
2019-03-03 18:35:00	12781	547	40	237	1806	125
2019-03-03 18:40:00	13903	549	42	248	2328	139
2019-03-03 18:45:00	14051	552	42	249	2409	132
2019-03-03 18:50:00	14446	553	43	253	2587	139
2019-03-03 18:55:00	13804	555	42	251	2230	132
2019-03-03 19:00:00	14361	555	43	254	2543	139
2019-03-03 19:05:00	14254	556	43	251	2480	139
2019-03-03 19:10:00	13594	556	41	252	2108	132
2019-03-03 19:15:00	12408	554	39	243	1678	119
2019-03-03 19:20:00	11426	548	38	224	1165	114
2019-03-03 19:25:00	12088	543	39	224	1503	125
2019-03-03 19:30:00	12734	545	40	235	1835	125
2019-03-03 19:35:00	13047	546	41	238	1856	125
2019-03-03 19:40:00	13359	547	41	243	2073	132
2019-03-03 19:45:00	13214	548	41	243	2018	125
2019-03-03 19:50:00	13509	549	41	246	2100	132
2019-03-03 19:55:00	12337	548	40	232	1616	125
2019-03-03 20:00:00	11247	543	38	217	1095	109
2019-03-03 20:05:00	11329	538	38	215	1166	109
2019-03-03 20:10:00	11652	535	39	216	1269	114
2019-03-03 20:15:00	11297	534	39	211	1121	109
2019-03-03 20:20:00	11661	532	39	213	1358	109
2019-03-03 20:25:00	11365	531	39	209	1234	109
2019-03-03 20:30:00	10997	527	39	202	679	100
2019-03-03 20:35:00	10999	520	39	191	726	100
2019-03-03 20:40:00	11054	518	39	191	890	104
2019-03-03 20:45:00	11591	520	40	198	1358	114
2019-03-03 20:50:00	11963	522	41	203	1409	119
2019-03-03 20:55:00	12439	525	41	208	1580	119
2019-03-03 21:00:00	12642	527	42	208	1685	119
2019-03-03 21:05:00	12087	528	41	206	1448	119
2019-03-03 21:10:00	10998	521	39	190	565	100
2019-03-03 21:15:00	11000	514	40	185	661	100
2019-03-03 21:20:00	10998	511	40	181	836	100
2019-03-03 21:25:00	11023	512	40	180	998	104
2019-03-03 21:30:00	10996	510	40	180	766	100
2019-03-03 21:35:00	11027	507	41	178	854	104
2019-03-03 21:40:00	11564	509	41	176	1242	109
2019-03-03 21:45:00	11060	510	40	169	944	104
2019-03-03 21:50:00	11802	510	42	174	1352	114
2019-03-03 21:55:00	11250	511	41	169	1153	114
2019-03-03 22:00:00	11082	510	41	172	887	109
2019-03-03 22:05:00	11152	506	41	169	988	109
2019-03-03 22:10:00	11033	507	41	166	945	104
2019-03-03 22:15:00	11497	506	42	167	1236	109
2019-03-03 22:20:00	11041	507	41	163	1004	104
2019-03-03 22:25:00	11644	507	42	168	1302	109
2019-03-03 22:30:00	11054	507	41	164	946	104
2019-03-03 22:35:00	11235	505	41	166	1130	109
2019-03-03 22:40:00	11327	506	42	164	1199	104
2019-03-03 22:45:00	11035	505	41	164	972	104
2019-03-03 22:50:00	11000	502	42	165	813	100
2019-03-03 22:55:00	11000	500	42	163	895	100
2019-03-03 23:00:00	11002	499	42	159	843	100
2019-03-03 23:05:00	11825	500	43	162	1346	114
2019-03-03 23:10:00	11233	503	42	159	1156	109
2019-03-03 23:15:00	11009	500	42	161	918	100
2019-03-03 23:20:00	11000	499	42	159	889	100
2019-03-03 23:25:00	10998	494	42	161	452	100
2019-03-03 23:30:00	10998	489	42	159	479	100
2019-03-03 23:35:00	10998	487	43	143	493	100
2019-03-03 23:40:00	10999	486	44	173	730	100
2019-03-03 23:45:00	11677	491	45	309	1345	114
2019-03-03 23:50:00	11463	497	44	337	1216	109
2019-03-03 23:55:00	10999	495	43	347	848	100
2019-03-04	11072	495	43	350	934	104
2019-03-04 00:05:00	10995	493	43	355	725	100
2019-03-04 00:10:00	10997	490	44	359	517	100
2019-03-04 00:15:00	11002	487	44	361	653	100
2019-03-04 00:20:00	10998	488	44	352	693	100
2019-03-04 00:25:00	10999	488	44	361	627	100
2019-03-04 00:30:00	10999	488	44	354	720	100
2019-03-04 00:35:00	10997	488	44	348	677	100
2019-03-04 00:40:00	10998	486	44	357	474	100
2019-03-04 00:45:00	10999	484	44	358	542	100
2019-03-04 00:50:00	10997	483	44	356	403	100
2019-03-04 00:55:00	10997	480	44	364	287	100
2019-03-04 01:00:00	10999	477	44	371	293	100
2019-03-04 01:05:00	10998	475	44	365	283	100
2019-03-04 01:10:00	6702	473	37	366	205	100
2019-03-04 01:15:00	9249	465	42	359	139	100
2019-03-04 01:20:00	6306	464	36	379	193	100
2019-03-04 01:25:00	9397	459	42	352	64	96
2019-03-04 01:30:00	8270	458	40	367	63	96
2019-03-04 01:35:00	7303	454	39	354	69	93
2019-03-04 01:40:00	9966	453	44	370	60	96
2019-03-04 01:45:00	3214	450	33	350	74	83
2019-03-04 01:50:00	10932	448	46	362	140	100
2019-03-04 01:55:00	10998	452	46	364	160	100
2019-03-04 02:00:00	11000	456	46	361	144	100
2019-03-04 02:05:00	5351	457	36	358	112	100
2019-03-04 02:10:00	9204	449	43	335	59	96
2019-03-04 02:15:00	10978	449	47	351	183	100
2019-03-04 02:20:00	10998	452	47	351	159	100
2019-03-04 02:25:00	2993	451	32	345	69	69
2019-03-04 02:30:00	9570	444	45	328	62	89
2019-03-04 02:35:00	4004	442	35	327	65	93
2019-03-04 02:40:00	10472	438	47	328	117	100
2019-03-04 02:45:00	3192	438	34	337	83	74
2019-03-04 02:50:00	10013	435	47	333	66	96
2019-03-04 02:55:00	3365	436	34	329	81	93
2019-03-04 03:00:00	9074	432	45	325	59	89
2019-03-04 03:05:00	4693	432	37	339	66	96
2019-03-04 03:10:00	9543	428	46	334	67	100
2019-03-04 03:15:00	10998	432	49	345	151	100
2019-03-04 03:20:00	10998	439	49	340	213	100
2019-03-04 03:25:00	10999	442	49	339	174	100
2019-03-04 03:30:00	10998	445	49	340	225	100
2019-03-04 03:35:00	10998	447	49	340	310	100
2019-03-04 03:40:00	10999	449	49	341	324	100
2019-03-04 03:45:00	10998	450	49	344	373	100
2019-03-04 03:50:00	10998	452	48	344	410	100
2019-03-04 03:55:00	10998	453	48	344	433	100
2019-03-04 04:00:00	10998	453	48	347	295	100
2019-03-04 04:05:00	10998	453	48	346	291	100
2019-03-04 04:10:00	10997	453	48	349	307	100
2019-03-04 04:15:00	10998	452	48	348	258	100
2019-03-04 04:20:00	10997	451	48	351	286	100
2019-03-04 04:25:00	3227	447	34	342	74	74
2019-03-04 04:30:00	10457	440	48	333	125	100
2019-03-04 04:35:00	10998	442	49	335	209	100
2019-03-04 04:40:00	4468	440	37	326	73	96
2019-03-04 04:45:00	10997	438	49	334	311	100
2019-03-04 04:50:00	4445	437	37	329	77	100
2019-03-04 04:55:00	10997	436	49	333	224	100
2019-03-04 05:00:00	6449	439	41	346	167	100
2019-03-04 05:05:00	9703	433	47	328	142	100
2019-03-04 05:10:00	9230	435	46	344	242	104
2019-03-04 05:15:00	4537	430	38	316	74	100
2019-03-04 05:20:00	638	426	31	319	67	89
2019-03-04 05:25:00	21	418	32	302	50	0
2019-03-04 05:30:00	1	412	33	306	50	0
2019-03-04 05:35:00	-4	407	33	311	50	0
2019-03-04 05:40:00	-14	404	33	304	61	0
2019-03-04 05:45:00	-4	400	34	302	52	0
2019-03-04 05:50:00	-7	397	34	302	50	0
2019-03-04 05:55:00	-9	393	34	298	55	0
2019-03-04 06:00:00	1	391	35	277	50	0
2019-03-04 06:05:00	-3	387	35	275	50	0
2019-03-04 06:10:00	-9	385	36	278	59	0
2019-03-04 06:15:00	9	382	36	294	50	0
2019-03-04 06:20:00	-9	379	36	293	50	0
2019-03-04 06:25:00	6945	378	49	289	267	100
2019-03-04 06:30:00	10998	395	55	312	478	100
2019-03-04 06:35:00	10998	409	53	336	446	100
2019-03-04 06:40:00	10999	417	53	336	333	100
2019-03-04 06:45:00	10999	423	52	340	292	100
[truncated: 106,569 more rows]
